# Supplementary material for: High-density HNIW/TNT cocrystal synthesized using a green chemical method
Source: Acta Crystallogr B Struct Sci Cryst Eng Mater. 2018 Jul 23;74(Pt 4):385–93. doi: 10.1107/S2052520618008442 (PMC6108158; doi:10.1107/S2052520618008442)
Supplement: Supplementary file 1 [file b-74-00385-sup1.cif]

data_I 
_database_code_depnum_ccdc_archive 'CCDC 1823458'
#==============================================================================

# PROCESSING SUMMARY (IUCr Office Use Only)

_journal_date_recd_electronic      2018-04-03
_journal_date_to_coeditor         ?
_journal_date_from_coeditor       ?
_journal_date_accepted     2018-06-07
_journal_date_printers_first      ?
_journal_date_printers_final      ?
_journal_date_proofs_out          ?
_journal_date_proofs_in           ?
_journal_coeditor_name            ?
_journal_coeditor_code      LO5028
_journal_coeditor_notes
; ?
;
_journal_paper_category      FA
_journal_techeditor_code      B180844
_iucr_compatibility_tag          ACTA95
_journal_techeditor_notes  
;
;
_journal_coden_ASTM               ?
_journal_name_full                ?
_journal_year                     ?
_journal_volume                   ?
_journal_issue                    ?
_journal_page_first               ?
_journal_page_last                ?
_journal_suppl_publ_number        ?
_journal_suppl_publ_pages         ?

#==============================================================================

 
_audit_creation_method            SHELXL-97 
_chemical_name_systematic 
; 
 ? 
; 
_chemical_name_common             ? 
_chemical_melting_point           ? 
_chemical_formula_moiety          ? 
_chemical_formula_sum 
 'C13 H11 N15 O18' 
_chemical_formula_weight          665.37 
 
loop_ 
 _atom_type_symbol 
 _atom_type_description 
 _atom_type_scat_dispersion_real 
 _atom_type_scat_dispersion_imag 
 _atom_type_scat_source 
 'C'  'C'   0.0033   0.0016 
 'International Tables Vol C Tables 4.2.6.8 and 6.1.1.4' 
 'H'  'H'   0.0000   0.0000 
 'International Tables Vol C Tables 4.2.6.8 and 6.1.1.4' 
 'N'  'N'   0.0061   0.0033 
 'International Tables Vol C Tables 4.2.6.8 and 6.1.1.4' 
 'O'  'O'   0.0106   0.0060 
 'International Tables Vol C Tables 4.2.6.8 and 6.1.1.4' 
 
_symmetry_cell_setting           'Orthorhombic'
_symmetry_space_group_name_H-M   'Pbca ' 
 
loop_ 
 _symmetry_equiv_pos_as_xyz 
 'x, y, z' 
 '-x+1/2, -y, z+1/2' 
 '-x, y+1/2, -z+1/2' 
 'x+1/2, -y+1/2, -z' 
 '-x, -y, -z' 
 'x-1/2, y, -z-1/2' 
 'x, -y-1/2, z-1/2' 
 '-x-1/2, y-1/2, z' 
 
_cell_length_a                    9.6268(12) 
_cell_length_b                    19.292(2) 
_cell_length_c                    24.606(3) 
_cell_angle_alpha                 90.00 
_cell_angle_beta                  90.00 
_cell_angle_gamma                 90.00 
_cell_volume                      4569.8(10) 
_cell_formula_units_Z             8 
_cell_measurement_temperature     296(2) 
_cell_measurement_reflns_used    9122
_cell_measurement_theta_min        2.51
_cell_measurement_theta_max       28.50 
 
_exptl_crystal_description        block 
_exptl_crystal_colour             colorless 
_exptl_crystal_size_max           0.26 
_exptl_crystal_size_mid           0.21 
_exptl_crystal_size_min           0.17 
_exptl_crystal_density_meas       ? 
_exptl_crystal_density_diffrn     1.934 
_exptl_crystal_density_method     'not measured' 
_exptl_crystal_F_000              2704 
_exptl_absorpt_coefficient_mu     0.181 
_exptl_absorpt_correction_type    Multi-scan
_exptl_absorpt_correction_T_min   0.9544 
_exptl_absorpt_correction_T_max   0.9698 
_exptl_absorpt_process_details    SADABS 
 
_exptl_special_details 
; 
 ? 
; 
 
_diffrn_ambient_temperature       296(2) 
_diffrn_radiation_wavelength      0.71073 
_diffrn_radiation_type            MoK\a 
_diffrn_radiation_source          'fine-focus sealed tube' 
_diffrn_radiation_monochromator   graphite 
_diffrn_measurement_device_type  'Bruker APEX-II CCD'
_diffrn_measurement_method       '\f and \w scans' 
_diffrn_detector_area_resol_mean  ? 
_diffrn_reflns_number             21696 
_diffrn_reflns_av_R_equivalents   0.0518 
_diffrn_reflns_av_sigmaI/netI     0.0363 
_diffrn_reflns_limit_h_min        -11 
_diffrn_reflns_limit_h_max        11 
_diffrn_reflns_limit_k_min        -19 
_diffrn_reflns_limit_k_max        22 
_diffrn_reflns_limit_l_min        -29 
_diffrn_reflns_limit_l_max        28 
_diffrn_reflns_theta_min          2.11 
_diffrn_reflns_theta_max          25.00 
_reflns_number_total              4020 
_reflns_number_gt                 3538 
_reflns_threshold_expression      >2sigma(I) 
 
_computing_data_collection      'Bruker APEX2'
_computing_cell_refinement      'Bruker SAINT'
_computing_data_reduction       'Bruker SAINT' 
_computing_structure_solution   'SHELXS-97 (Sheldrick, 2008)'
_computing_structure_refinement 'SHELXL-97 (Sheldrick, 2008)'
_computing_molecular_graphics   'Bruker SHELXTL'
_computing_publication_material 'Bruker SHELXTL'
 
_refine_special_details 
; 
 Refinement of F^2^ against ALL reflections.  The weighted R-factor wR and 
 goodness of fit S are based on F^2^, conventional R-factors R are based 
 on F, with F set to zero for negative F^2^. The threshold expression of 
 F^2^ > 2sigma(F^2^) is used only for calculating R-factors(gt) etc. and is 
 not relevant to the choice of reflections for refinement.  R-factors based 
 on F^2^ are statistically about twice as large as those based on F, and R- 
 factors based on ALL data will be even larger. 
; 
 
_refine_ls_structure_factor_coef  Fsqd  
_refine_ls_matrix_type            full 
_refine_ls_weighting_scheme       calc  
_refine_ls_weighting_details 
 'calc w=1/[\s^2^(Fo^2^)+(0.0500P)^2^+3.6000P] where P=(Fo^2^+2Fc^2^)/3' 
_atom_sites_solution_primary      direct 
_atom_sites_solution_secondary    difmap 
_atom_sites_solution_hydrogens    geom 
_refine_ls_hydrogen_treatment     constr
_refine_ls_extinction_method      SHELXL 
_refine_ls_extinction_coef        0.0011(2) 
_refine_ls_extinction_expression 
 'Fc^*^=kFc[1+0.001xFc^2^\l^3^/sin(2\q)]^-1/4^' 
_refine_ls_number_reflns          4020 
_refine_ls_number_parameters      416 
_refine_ls_number_restraints      0 
_refine_ls_R_factor_all           0.0429 
_refine_ls_R_factor_gt            0.0372 
_refine_ls_wR_factor_ref          0.1022 
_refine_ls_wR_factor_gt           0.0990 
_refine_ls_goodness_of_fit_ref    1.083 
_refine_ls_restrained_S_all       1.083 
_refine_ls_shift/su_max           0.000 
_refine_ls_shift/su_mean          0.000 
 
loop_ 
 _atom_site_label 
 _atom_site_type_symbol 
 _atom_site_fract_x 
 _atom_site_fract_y 
 _atom_site_fract_z 
 _atom_site_U_iso_or_equiv 
 _atom_site_adp_type 
 _atom_site_occupancy 
 _atom_site_symmetry_multiplicity 
 _atom_site_calc_flag 
 _atom_site_refinement_flags 
 _atom_site_disorder_assembly 
 _atom_site_disorder_group 
O1 O 0.02614(15) -0.10647(8) 0.16428(6) 0.0230(3) Uani 1 1 d . . . 
O2 O -0.04591(15) -0.05470(8) 0.09188(6) 0.0233(4) Uani 1 1 d . . . 
O3 O 0.31514(16) 0.01626(9) 0.28479(6) 0.0288(4) Uani 1 1 d . . . 
O4 O 0.47238(15) 0.08483(8) 0.25284(6) 0.0238(4) Uani 1 1 d . . . 
O5 O 0.49894(15) 0.12575(8) 0.06203(7) 0.0262(4) Uani 1 1 d . . . 
O6 O 0.30617(16) 0.12351(8) 0.01735(6) 0.0247(4) Uani 1 1 d . . . 
O7 O 0.84233(15) 0.01114(7) 0.61805(6) 0.0215(3) Uani 1 1 d . . . 
O8 O 0.99619(15) 0.03926(7) 0.55752(6) 0.0203(3) Uani 1 1 d . . . 
O9 O 1.09176(14) 0.16850(7) 0.73785(6) 0.0181(3) Uani 1 1 d . . . 
O10 O 0.99180(14) 0.07354(7) 0.71062(6) 0.0188(3) Uani 1 1 d . . . 
O11 O 1.28856(15) 0.24741(8) 0.62856(6) 0.0248(4) Uani 1 1 d . . . 
O12 O 1.25775(14) 0.15132(7) 0.58418(6) 0.0186(3) Uani 1 1 d . . . 
O13 O 0.71786(15) 0.31157(8) 0.74845(6) 0.0193(3) Uani 1 1 d . . . 
O14 O 0.55173(14) 0.28609(7) 0.69235(6) 0.0179(3) Uani 1 1 d . . . 
O15 O 0.93515(16) 0.39631(7) 0.62619(6) 0.0238(4) Uani 1 1 d . . . 
O16 O 0.82125(16) 0.36948(7) 0.55247(6) 0.0235(3) Uani 1 1 d . . . 
O17 O 0.67348(14) 0.25306(7) 0.49544(5) 0.0177(3) Uani 1 1 d . . . 
O18 O 0.52606(14) 0.22014(8) 0.55663(6) 0.0226(3) Uani 1 1 d . . . 
N1 N 0.03599(17) -0.06144(9) 0.12907(7) 0.0173(4) Uani 1 1 d . . . 
N2 N 0.36905(18) 0.04879(9) 0.24800(7) 0.0180(4) Uani 1 1 d . . . 
N3 N 0.37837(18) 0.10824(9) 0.05653(7) 0.0185(4) Uani 1 1 d . . . 
N4 N 0.91245(17) 0.05201(8) 0.59305(7) 0.0156(4) Uani 1 1 d . . . 
N5 N 0.99924(16) 0.13599(9) 0.71568(6) 0.0144(4) Uani 1 1 d . . . 
N6 N 1.21892(17) 0.20106(9) 0.60978(7) 0.0161(4) Uani 1 1 d . . . 
N7 N 0.67215(16) 0.28872(8) 0.70635(7) 0.0143(4) Uani 1 1 d . . . 
N8 N 0.89839(17) 0.35731(9) 0.59007(7) 0.0165(4) Uani 1 1 d . . . 
N9 N 0.64182(16) 0.23329(8) 0.54064(7) 0.0147(4) Uani 1 1 d . . . 
N10 N 0.89265(16) 0.12213(8) 0.60470(7) 0.0139(4) Uani 1 1 d . . . 
N11 N 0.88948(16) 0.17345(8) 0.69530(6) 0.0134(3) Uani 1 1 d . . . 
N12 N 1.07514(16) 0.20140(8) 0.62233(6) 0.0129(4) Uani 1 1 d . . . 
N13 N 0.76966(16) 0.26542(8) 0.66693(6) 0.0129(3) Uani 1 1 d . . . 
N14 N 0.95597(17) 0.29180(8) 0.59144(6) 0.0134(4) Uani 1 1 d . . . 
N15 N 0.74930(16) 0.22346(9) 0.57699(6) 0.0137(3) Uani 1 1 d . . . 
C1 C 0.1531(2) -0.01270(10) 0.13390(8) 0.0157(4) Uani 1 1 d . . . 
C2 C 0.2001(2) -0.00280(10) 0.18601(8) 0.0159(4) Uani 1 1 d . . . 
H2A H 0.1598 -0.0260 0.2152 0.019 Uiso 1 1 calc R . . 
C3 C 0.3084(2) 0.04245(10) 0.19361(8) 0.0157(4) Uani 1 1 d . . . 
C4 C 0.3662(2) 0.07882(10) 0.15143(8) 0.0165(4) Uani 1 1 d . . . 
H4A H 0.4382 0.1101 0.1572 0.020 Uiso 1 1 calc R . . 
C5 C 0.3135(2) 0.06718(10) 0.10026(8) 0.0159(4) Uani 1 1 d . . . 
C6 C 0.2095(2) 0.01915(10) 0.08796(8) 0.0157(4) Uani 1 1 d . . . 
C7 C 0.1731(2) -0.00084(11) 0.03095(8) 0.0195(4) Uani 1 1 d . . . 
H7A H 0.0992 -0.0342 0.0315 0.029 Uiso 1 1 calc R . . 
H7B H 0.2530 -0.0206 0.0135 0.029 Uiso 1 1 calc R . . 
H7C H 0.1437 0.0395 0.0113 0.029 Uiso 1 1 calc R . . 
C8 C 1.01706(19) 0.26604(10) 0.64172(8) 0.0136(4) Uani 1 1 d . . . 
H8A H 1.0893 0.2973 0.6554 0.016 Uiso 1 1 calc R . . 
C9 C 0.90629(19) 0.24817(10) 0.68724(8) 0.0132(4) Uani 1 1 d . . . 
H9A H 0.9266 0.2721 0.7214 0.016 Uiso 1 1 calc R . . 
C10 C 0.98172(19) 0.17289(10) 0.58046(8) 0.0127(4) Uani 1 1 d . . . 
H10A H 1.0346 0.1530 0.5502 0.015 Uiso 1 1 calc R . . 
C11 C 0.89109(19) 0.23560(10) 0.56115(8) 0.0130(4) Uani 1 1 d . . . 
H11A H 0.8991 0.2428 0.5218 0.016 Uiso 1 1 calc R . . 
C12 C 0.80898(19) 0.14322(10) 0.65016(7) 0.0133(4) Uani 1 1 d . . . 
H12A H 0.7495 0.1053 0.6628 0.016 Uiso 1 1 calc R . . 
C13 C 0.7207(2) 0.20766(10) 0.63251(8) 0.0135(4) Uani 1 1 d . . . 
H13A H 0.6214 0.1992 0.6381 0.016 Uiso 1 1 calc R . . 
 
loop_ 
 _atom_site_aniso_label 
 _atom_site_aniso_U_11 
 _atom_site_aniso_U_22 
 _atom_site_aniso_U_33 
 _atom_site_aniso_U_23 
 _atom_site_aniso_U_13 
 _atom_site_aniso_U_12 
O1 0.0272(8) 0.0206(8) 0.0212(8) 0.0017(6) 0.0031(6) -0.0096(6) 
O2 0.0165(7) 0.0255(8) 0.0277(9) -0.0032(6) -0.0059(6) -0.0004(6) 
O3 0.0348(9) 0.0351(9) 0.0167(8) 0.0019(7) 0.0023(7) -0.0119(7) 
O4 0.0247(8) 0.0222(8) 0.0244(8) 0.0000(6) -0.0052(6) -0.0069(7) 
O5 0.0222(8) 0.0240(9) 0.0324(9) 0.0051(7) 0.0032(7) -0.0074(6) 
O6 0.0310(8) 0.0223(8) 0.0209(8) 0.0078(6) -0.0024(7) 0.0019(7) 
O7 0.0252(8) 0.0119(7) 0.0273(8) 0.0010(6) 0.0052(6) -0.0043(6) 
O8 0.0225(8) 0.0156(8) 0.0227(8) -0.0030(6) 0.0072(6) 0.0036(6) 
O9 0.0165(7) 0.0190(8) 0.0188(7) -0.0002(6) -0.0039(6) -0.0013(6) 
O10 0.0243(8) 0.0098(8) 0.0224(8) 0.0013(6) -0.0006(6) 0.0018(6) 
O11 0.0142(7) 0.0274(9) 0.0328(9) -0.0105(7) 0.0002(6) -0.0066(6) 
O12 0.0168(7) 0.0171(7) 0.0219(8) -0.0018(6) 0.0016(6) 0.0054(6) 
O13 0.0215(8) 0.0205(8) 0.0159(7) -0.0063(6) 0.0004(6) -0.0001(6) 
O14 0.0127(7) 0.0184(7) 0.0226(8) 0.0005(6) 0.0005(6) 0.0033(6) 
O15 0.0317(9) 0.0137(7) 0.0261(8) -0.0054(6) -0.0035(7) -0.0007(6) 
O16 0.0295(8) 0.0178(8) 0.0233(8) 0.0040(6) -0.0065(6) 0.0045(6) 
O17 0.0186(7) 0.0224(8) 0.0121(7) 0.0025(6) -0.0012(5) 0.0014(6) 
O18 0.0105(7) 0.0343(9) 0.0231(8) 0.0064(7) -0.0002(6) -0.0027(6) 
N1 0.0156(8) 0.0156(9) 0.0208(9) -0.0040(7) 0.0028(7) -0.0008(7) 
N2 0.0206(9) 0.0135(9) 0.0200(9) -0.0017(7) 0.0000(7) -0.0008(7) 
N3 0.0232(10) 0.0115(8) 0.0208(9) 0.0013(7) 0.0031(7) -0.0007(7) 
N4 0.0160(8) 0.0126(9) 0.0180(9) -0.0007(7) -0.0018(7) -0.0005(7) 
N5 0.0148(8) 0.0150(9) 0.0135(8) 0.0021(7) 0.0017(7) 0.0007(7) 
N6 0.0134(8) 0.0171(9) 0.0177(9) 0.0020(7) 0.0009(7) 0.0008(7) 
N7 0.0155(9) 0.0116(8) 0.0158(9) 0.0016(7) 0.0028(7) 0.0013(6) 
N8 0.0192(9) 0.0124(9) 0.0181(9) 0.0011(7) 0.0016(7) -0.0013(7) 
N9 0.0151(8) 0.0133(8) 0.0156(9) 0.0001(7) -0.0021(7) 0.0016(7) 
N10 0.0153(8) 0.0096(8) 0.0167(8) -0.0006(6) 0.0019(7) -0.0003(6) 
N11 0.0132(8) 0.0123(8) 0.0148(8) 0.0009(6) -0.0009(6) 0.0007(6) 
N12 0.0099(8) 0.0134(8) 0.0155(8) -0.0011(6) 0.0009(6) -0.0001(6) 
N13 0.0128(8) 0.0124(8) 0.0133(8) -0.0009(6) 0.0011(6) 0.0009(6) 
N14 0.0144(8) 0.0103(8) 0.0155(9) 0.0007(6) -0.0016(6) 0.0002(6) 
N15 0.0113(8) 0.0154(8) 0.0143(8) -0.0002(7) -0.0005(6) 0.0002(6) 
C1 0.0137(9) 0.0096(9) 0.0239(11) -0.0009(8) 0.0009(8) 0.0007(7) 
C2 0.0175(10) 0.0118(10) 0.0185(10) 0.0007(8) 0.0033(8) 0.0026(8) 
C3 0.0179(10) 0.0119(10) 0.0174(10) -0.0024(8) 0.0005(8) 0.0030(8) 
C4 0.0160(10) 0.0107(9) 0.0229(11) -0.0015(8) 0.0002(8) 0.0006(8) 
C5 0.0173(10) 0.0112(10) 0.0192(10) 0.0031(8) 0.0027(8) 0.0035(8) 
C6 0.0140(9) 0.0133(10) 0.0198(10) 0.0001(8) 0.0013(8) 0.0050(8) 
C7 0.0210(10) 0.0205(11) 0.0169(10) 0.0008(8) -0.0015(8) -0.0006(8) 
C8 0.0125(9) 0.0130(10) 0.0152(10) -0.0001(8) -0.0006(7) -0.0002(7) 
C9 0.0139(9) 0.0117(9) 0.0140(9) 0.0001(7) 0.0002(7) 0.0005(7) 
C10 0.0130(9) 0.0120(10) 0.0131(10) -0.0002(7) 0.0007(7) -0.0009(7) 
C11 0.0122(9) 0.0108(10) 0.0159(10) -0.0008(8) 0.0004(7) -0.0012(7) 
C12 0.0132(9) 0.0142(10) 0.0126(9) 0.0001(8) 0.0011(7) -0.0019(8) 
C13 0.0138(10) 0.0114(10) 0.0152(10) -0.0009(8) 0.0004(7) -0.0013(7) 
 
_geom_special_details 
; 
 All esds (except the esd in the dihedral angle between two l.s. planes) 
 are estimated using the full covariance matrix.  The cell esds are taken 
 into account individually in the estimation of esds in distances, angles 
 and torsion angles; correlations between esds in cell parameters are only 
 used when they are defined by crystal symmetry.  An approximate (isotropic) 
 treatment of cell esds is used for estimating esds involving l.s. planes. 
; 
 
loop_ 
 _geom_bond_atom_site_label_1 
 _geom_bond_atom_site_label_2 
 _geom_bond_distance 
 _geom_bond_site_symmetry_2 
 _geom_bond_publ_flag 
O1 N1 1.230(2) . ? 
O2 N1 1.215(2) . ? 
O3 N2 1.218(2) . ? 
O4 N2 1.219(2) . ? 
O5 N3 1.216(2) . ? 
O6 N3 1.225(2) . ? 
O7 N4 1.207(2) . ? 
O8 N4 1.214(2) . ? 
O9 N5 1.218(2) . ? 
O10 N5 1.213(2) . ? 
O11 N6 1.209(2) . ? 
O12 N6 1.207(2) . ? 
O13 N7 1.209(2) . ? 
O14 N7 1.210(2) . ? 
O15 N8 1.217(2) . ? 
O16 N8 1.209(2) . ? 
O17 N9 1.215(2) . ? 
O18 N9 1.209(2) . ? 
N1 C1 1.473(3) . ? 
N2 C3 1.465(3) . ? 
N3 C5 1.475(3) . ? 
N4 N10 1.396(2) . ? 
N5 N11 1.375(2) . ? 
N6 N12 1.418(2) . ? 
N7 N13 1.423(2) . ? 
N8 N14 1.380(2) . ? 
N9 N15 1.381(2) . ? 
N10 C10 1.432(2) . ? 
N10 C12 1.437(2) . ? 
N11 C9 1.464(3) . ? 
N11 C12 1.475(2) . ? 
N12 C8 1.447(2) . ? 
N12 C10 1.474(2) . ? 
N13 C9 1.446(2) . ? 
N13 C13 1.477(2) . ? 
N14 C11 1.456(2) . ? 
N14 C8 1.457(2) . ? 
N15 C13 1.426(2) . ? 
N15 C11 1.439(2) . ? 
C1 C2 1.373(3) . ? 
C1 C6 1.396(3) . ? 
C2 C3 1.373(3) . ? 
C2 H2A 0.9300 . ? 
C3 C4 1.371(3) . ? 
C4 C5 1.376(3) . ? 
C4 H4A 0.9300 . ? 
C5 C6 1.397(3) . ? 
C6 C7 1.497(3) . ? 
C7 H7A 0.9600 . ? 
C7 H7B 0.9600 . ? 
C7 H7C 0.9600 . ? 
C8 C9 1.584(3) . ? 
C8 H8A 0.9800 . ? 
C9 H9A 0.9800 . ? 
C10 C11 1.566(3) . ? 
C10 H10A 0.9800 . ? 
C11 H11A 0.9800 . ? 
C12 C13 1.567(3) . ? 
C12 H12A 0.9800 . ? 
C13 H13A 0.9800 . ? 
 
loop_ 
 _geom_angle_atom_site_label_1 
 _geom_angle_atom_site_label_2 
 _geom_angle_atom_site_label_3 
 _geom_angle 
 _geom_angle_site_symmetry_1 
 _geom_angle_site_symmetry_3 
 _geom_angle_publ_flag 
O2 N1 O1 123.76(17) . . ? 
O2 N1 C1 119.29(17) . . ? 
O1 N1 C1 116.93(16) . . ? 
O3 N2 O4 124.67(18) . . ? 
O3 N2 C3 117.80(16) . . ? 
O4 N2 C3 117.50(17) . . ? 
O5 N3 O6 124.22(17) . . ? 
O5 N3 C5 118.18(17) . . ? 
O6 N3 C5 117.59(17) . . ? 
O7 N4 O8 127.31(17) . . ? 
O7 N4 N10 116.89(16) . . ? 
O8 N4 N10 115.77(16) . . ? 
O10 N5 O9 126.89(16) . . ? 
O10 N5 N11 116.04(16) . . ? 
O9 N5 N11 117.05(16) . . ? 
O12 N6 O11 127.99(17) . . ? 
O12 N6 N12 114.81(15) . . ? 
O11 N6 N12 117.02(16) . . ? 
O13 N7 O14 127.43(16) . . ? 
O13 N7 N13 117.35(15) . . ? 
O14 N7 N13 115.13(15) . . ? 
O16 N8 O15 128.11(17) . . ? 
O16 N8 N14 116.29(16) . . ? 
O15 N8 N14 115.56(16) . . ? 
O18 N9 O17 126.53(16) . . ? 
O18 N9 N15 116.82(16) . . ? 
O17 N9 N15 116.63(15) . . ? 
N4 N10 C10 119.70(15) . . ? 
N4 N10 C12 120.71(15) . . ? 
C10 N10 C12 117.79(15) . . ? 
N5 N11 C9 118.81(15) . . ? 
N5 N11 C12 118.09(15) . . ? 
C9 N11 C12 110.20(15) . . ? 
N6 N12 C8 116.92(15) . . ? 
N6 N12 C10 116.20(15) . . ? 
C8 N12 C10 108.43(14) . . ? 
N7 N13 C9 115.93(15) . . ? 
N7 N13 C13 114.77(14) . . ? 
C9 N13 C13 108.35(15) . . ? 
N8 N14 C11 119.79(15) . . ? 
N8 N14 C8 119.66(15) . . ? 
C11 N14 C8 110.71(15) . . ? 
N9 N15 C13 120.35(15) . . ? 
N9 N15 C11 120.87(15) . . ? 
C13 N15 C11 118.50(15) . . ? 
C2 C1 C6 124.54(18) . . ? 
C2 C1 N1 114.58(17) . . ? 
C6 C1 N1 120.88(18) . . ? 
C1 C2 C3 117.76(19) . . ? 
C1 C2 H2A 121.1 . . ? 
C3 C2 H2A 121.1 . . ? 
C4 C3 C2 122.04(19) . . ? 
C4 C3 N2 119.16(18) . . ? 
C2 C3 N2 118.70(18) . . ? 
C3 C4 C5 117.36(18) . . ? 
C3 C4 H4A 121.3 . . ? 
C5 C4 H4A 121.3 . . ? 
C4 C5 C6 124.81(18) . . ? 
C4 C5 N3 115.06(18) . . ? 
C6 C5 N3 120.10(18) . . ? 
C1 C6 C5 113.26(18) . . ? 
C1 C6 C7 123.66(18) . . ? 
C5 C6 C7 122.82(18) . . ? 
C6 C7 H7A 109.5 . . ? 
C6 C7 H7B 109.5 . . ? 
H7A C7 H7B 109.5 . . ? 
C6 C7 H7C 109.5 . . ? 
H7A C7 H7C 109.5 . . ? 
H7B C7 H7C 109.5 . . ? 
N12 C8 N14 99.78(15) . . ? 
N12 C8 C9 107.79(15) . . ? 
N14 C8 C9 113.75(15) . . ? 
N12 C8 H8A 111.6 . . ? 
N14 C8 H8A 111.6 . . ? 
C9 C8 H8A 111.6 . . ? 
N13 C9 N11 99.95(14) . . ? 
N13 C9 C8 108.53(15) . . ? 
N11 C9 C8 112.60(15) . . ? 
N13 C9 H9A 111.7 . . ? 
N11 C9 H9A 111.7 . . ? 
C8 C9 H9A 111.7 . . ? 
N10 C10 N12 109.24(15) . . ? 
N10 C10 C11 108.74(15) . . ? 
N12 C10 C11 105.30(15) . . ? 
N10 C10 H10A 111.1 . . ? 
N12 C10 H10A 111.1 . . ? 
C11 C10 H10A 111.1 . . ? 
N15 C11 N14 112.92(16) . . ? 
N15 C11 C10 108.70(15) . . ? 
N14 C11 C10 100.42(14) . . ? 
N15 C11 H11A 111.4 . . ? 
N14 C11 H11A 111.4 . . ? 
C10 C11 H11A 111.4 . . ? 
N10 C12 N11 113.80(15) . . ? 
N10 C12 C13 108.22(15) . . ? 
N11 C12 C13 100.37(14) . . ? 
N10 C12 H12A 111.3 . . ? 
N11 C12 H12A 111.3 . . ? 
C13 C12 H12A 111.3 . . ? 
N15 C13 N13 109.06(15) . . ? 
N15 C13 C12 109.30(15) . . ? 
N13 C13 C12 105.47(15) . . ? 
N15 C13 H13A 110.9 . . ? 
N13 C13 H13A 110.9 . . ? 
C12 C13 H13A 110.9 . . ? 
 
_diffrn_measured_fraction_theta_max    0.998 
_diffrn_reflns_theta_full              25.00 
_diffrn_measured_fraction_theta_full   0.998 
_refine_diff_density_max    0.572 
_refine_diff_density_min   -0.456 
_refine_diff_density_rms    0.060 
