# Supplementary material for: High-density HNIW/TNT cocrystal synthesized using a green chemical method
Source: Acta Crystallogr B Struct Sci Cryst Eng Mater. 2018 Jul 23;74(Pt 4):385–93. doi: 10.1107/S2052520618008442 (PMC6108158; doi:10.1107/S2052520618008442)
Supplement: Supplementary file 2 [file b-74-00385-Isup2.hkl]

# 
# h,k,l, Fc-squared, Fo-squared, sigma(Fo-squared) and status flag 
# 
data_I 
_shelx_title ' A in Pbca' 
_shelx_refln_list_code          4 
_shelx_F_calc_maximum      537.57 
_exptl_crystal_F_000      2704.00 
_reflns_d_resolution_high  0.8409 
 
loop_ 
 _symmetry_equiv_pos_as_xyz 
 'x, y, z' 
 '-x+1/2, -y, z+1/2' 
 '-x, y+1/2, -z+1/2' 
 'x+1/2, -y+1/2, -z' 
 '-x, -y, -z' 
 'x-1/2, y, -z-1/2' 
 'x, -y-1/2, z-1/2' 
 '-x-1/2, y-1/2, z' 
 
_cell_length_a     9.6268 
_cell_length_b    19.2918 
_cell_length_c    24.6062 
_cell_angle_alpha  90.000 
_cell_angle_beta   90.000 
_cell_angle_gamma  90.000 
 
_shelx_F_squared_multiplier     1.000 
 
loop_ 
 _refln_index_h 
 _refln_index_k 
 _refln_index_l 
 _refln_F_squared_calc 
 _refln_F_squared_meas 
 _refln_F_squared_sigma 
 _refln_observed_status 
   2   0   0     4330.80     4709.20    234.53 o 
   4   0   0    31062.18    34912.16   1290.32 o 
   6   0   0    12806.43    12339.52    467.08 o 
   8   0   0       99.89       95.34     35.77 o 
  10   0   0     5587.91     5396.53    227.56 o 
   2   1   0    27348.24    29617.67    868.51 o 
   4   1   0      842.24      571.36     23.01 o 
   6   1   0     1399.78     1510.17     52.82 o 
   8   1   0     2128.75     2013.28     68.66 o 
  10   1   0     1134.44     1075.67     58.49 o 
   0   2   0    39821.74    39252.29   2196.24 o 
   2   2   0     4592.12     4507.25    142.11 o 
   4   2   0     7862.00     8656.89    284.90 o 
   6   2   0    31000.91    32811.66    855.71 o 
   8   2   0     1083.53     1001.65     52.07 o 
  10   2   0       10.35        0.26     16.03 o 
   2   3   0   232112.02   252275.59   7094.87 o 
   4   3   0     1168.68     1647.56     56.09 o 
   6   3   0     6426.43     6433.69    212.37 o 
   8   3   0     9850.83     9983.07    325.71 o 
  10   3   0       89.22      109.37     26.06 o 
   0   4   0    61709.76    63770.27   2762.02 o 
   2   4   0    78735.51    83663.18   3429.84 o 
   4   4   0      475.45      365.95     17.25 o 
   6   4   0     1242.32      948.51     44.92 o 
   8   4   0     3548.53     3239.41    121.43 o 
  10   4   0     2200.62     2283.15     97.12 o 
   2   5   0      190.63      244.42     13.28 o 
   4   5   0      318.39      145.97     11.24 o 
   6   5   0      543.56      580.50     36.87 o 
   8   5   0     4032.62     3737.75    136.27 o 
  10   5   0        2.95        0.00     21.24 o 
   0   6   0    19827.16    19722.82    855.61 o 
   2   6   0    47467.89    51397.99   1877.03 o 
   4   6   0     4559.28     4854.87    132.53 o 
   6   6   0      150.11      122.25     13.78 o 
   8   6   0     1051.38     1003.94     52.06 o 
  10   6   0      834.50      802.87     56.91 o 
   2   7   0     9401.78    10241.48    293.02 o 
   4   7   0     5577.75     7058.34    188.78 o 
   6   7   0     5879.60     5981.26    179.92 o 
   8   7   0    12777.73    12289.83    573.21 o 
  10   7   0      618.23      539.90     41.34 o 
   0   8   0    35185.07    36625.66   1925.31 o 
   2   8   0    35456.35    38192.15    989.92 o 
   4   8   0     3254.78     3257.04     92.27 o 
   6   8   0     8586.64     8469.08    248.44 o 
   8   8   0        2.83        0.00     13.72 o 
  10   8   0     1166.99     1190.33     79.52 o 
   2   9   0    30770.43    32000.99    832.15 o 
   4   9   0    15426.80    16268.98    428.22 o 
   6   9   0     1784.07     1698.11     61.11 o 
   8   9   0    14401.08    14253.45    457.12 o 
  10   9   0      489.30      499.06     44.52 o 
   0  10   0      638.32      604.05     82.17 o 
   2  10   0      126.49      156.82     11.92 o 
   4  10   0       22.29       16.54     12.44 o 
   6  10   0      117.46       77.56     16.48 o 
   8  10   0     2968.78     2898.76    131.22 o 
  10  10   0     2919.50     2906.38    136.35 o 
   2  11   0       18.16        9.69      4.86 o 
   4  11   0       13.79       15.32      7.03 o 
   6  11   0     3762.12     3801.41    139.04 o 
   8  11   0     7086.86     7070.25    283.46 o 
  10  11   0     2262.43     2109.32    238.63 o 
   0  12   0     5318.61     4757.70    414.38 o 
   2  12   0     4229.89     4763.75    130.55 o 
   4  12   0     4396.76     4309.38    150.78 o 
   6  12   0      134.53      118.64     17.01 o 
   8  12   0      675.90      668.79     47.55 o 
   2  13   0     1512.02     1476.47     62.38 o 
   4  13   0     1876.02     1968.84     69.36 o 
   6  13   0     1059.20     1214.96     55.59 o 
   8  13   0      407.38      395.00     36.23 o 
   0  14   0     4180.50     5279.27    384.86 o 
   2  14   0      557.92      573.10     25.52 o 
   4  14   0     3402.79     3660.57    118.95 o 
   6  14   0     2637.13     2939.79    148.31 o 
   8  14   0      811.60      960.21     59.19 o 
   2  15   0     1711.39     1955.06     66.97 o 
   4  15   0     1885.54     1936.55     77.96 o 
   6  15   0       25.14       11.60     10.61 o 
   8  15   0     2663.83     2801.30    339.42 o 
   0  16   0     6881.58     8093.48    581.71 o 
   2  16   0     1515.60     2025.16    120.91 o 
   4  16   0     1928.81     2011.21     71.48 o 
   6  16   0     2390.93     2231.62    128.49 o 
   8  16   0      789.58      807.50    125.90 o 
   2  17   0     2512.71     2775.02    176.36 o 
   4  17   0      711.37      736.76     62.60 o 
   6  17   0        0.15       21.45     19.61 o 
   0  18   0     1474.96     1879.64    164.37 o 
   2  18   0     2673.90     3159.82    180.34 o 
   4  18   0      782.21      723.07     62.60 o 
   6  18   0      300.27      381.61     66.25 o 
   2  19   0      984.08     1068.13     80.53 o 
   4  19   0     2030.45     2322.54    157.76 o 
   6  19   0       40.48       58.30     37.10 o 
   0  20   0      668.15      871.98    100.72 o 
   2  20   0     1082.11     1187.06     86.16 o 
   4  20   0      418.53      553.57    161.66 o 
   2  21   0      180.36      193.78     37.48 o 
   4  21   0      468.63      708.55     65.59 o 
   0  22   0       51.74       42.40     39.75 o 
   2  22   0       97.11      152.71     36.50 o 
   1   1   1     3758.47     3959.70    136.59 o 
   2   1   1     2599.06     2667.08     64.48 o 
   3   1   1       15.35       44.10      6.55 o 
   4   1   1      561.66      638.15     17.28 o 
   5   1   1       13.70        7.54      3.92 o 
   6   1   1       96.07       97.63      7.30 o 
   7   1   1     3258.94     3325.86     70.73 o 
   8   1   1       65.09       60.92     13.14 o 
   9   1   1     3264.39     3050.10     88.51 o 
  10   1   1      120.17      129.74     16.75 o 
  11   1   1     1964.17     2020.58     73.45 o 
   0   2   1     9883.31     9851.34    550.92 o 
   1   2   1     4983.38     5084.15    162.08 o 
   2   2   1    15813.25    16481.55    350.78 o 
   3   2   1      655.93      617.69     16.82 o 
   4   2   1     5266.23     4553.13     92.44 o 
   5   2   1     5594.59     5203.21    106.16 o 
   6   2   1      545.21      643.86     24.70 o 
   7   2   1       30.10       53.56      9.06 o 
   8   2   1     2615.29     2544.06     63.29 o 
   9   2   1        0.02        0.00      9.79 o 
  10   2   1     1152.36     1180.51     43.97 o 
  11   2   1     1972.91     1967.91     72.05 o 
   1   3   1     4020.98     4055.73    114.93 o 
   2   3   1      473.93      508.04     15.38 o 
   3   3   1     2893.08     3159.67     63.17 o 
   4   3   1     2899.14     2849.66     57.94 o 
   5   3   1      871.68      815.95     21.30 o 
   6   3   1      231.36      212.76     11.49 o 
   7   3   1      309.25      326.65     16.74 o 
   8   3   1      385.12      356.84     21.43 o 
   9   3   1       59.81       47.13     12.10 o 
  10   3   1      215.61      204.88     21.73 o 
  11   3   1      127.75      151.08     19.22 o 
   0   4   1    10966.56    11336.57    470.28 o 
   1   4   1    16664.90    17507.23    424.66 o 
   2   4   1    14918.27    15205.25    312.82 o 
   3   4   1      648.82      705.99     17.19 o 
   4   4   1    12006.39    12587.65    246.71 o 
   5   4   1      244.46      348.18     13.62 o 
   6   4   1     1946.52     1875.17     48.60 o 
   7   4   1        3.52       19.74     12.25 o 
   8   4   1      538.12      550.95     25.88 o 
   9   4   1     1864.18     1876.29     57.33 o 
  10   4   1     1181.65     1063.63     42.68 o 
  11   4   1      355.91      348.79     25.35 o 
   1   5   1     2830.10     2733.82     61.20 o 
   2   5   1    14189.42    14865.65    284.54 o 
   3   5   1     6084.86     6388.18    120.44 o 
   4   5   1     2702.23     3013.60     60.02 o 
   5   5   1     3488.74     3790.11     79.71 o 
   6   5   1       17.69       31.29      7.89 o 
   7   5   1      958.42      962.77     36.62 o 
   8   5   1     1154.82     1152.84     44.65 o 
   9   5   1      964.30     1015.63     38.62 o 
  10   5   1       41.99       40.71     14.13 o 
  11   5   1       80.54       77.55     17.78 o 
   0   6   1     3638.94     3816.89    119.01 o 
   1   6   1     3470.82     3882.30     78.77 o 
   2   6   1     7616.68     8528.12    188.33 o 
   3   6   1      155.94       99.57      6.65 o 
   4   6   1      555.23      572.14     15.99 o 
   5   6   1     1158.77     1519.26     34.54 o 
   6   6   1     2426.23     2588.46     60.82 o 
   7   6   1        2.66        5.82      8.15 o 
   8   6   1      304.18      301.19     20.61 o 
   9   6   1      988.68      841.04     36.77 o 
  10   6   1       17.04        0.00     12.64 o 
  11   6   1        0.72        0.00     16.00 o 
   1   7   1     4134.82     4383.19     83.97 o 
   2   7   1     5133.06     6081.34    128.93 o 
   3   7   1    25118.65    26150.97    516.98 o 
   4   7   1     3685.91     4235.40     82.48 o 
   5   7   1     2067.64     2212.01     47.08 o 
   6   7   1      204.68      218.08     12.06 o 
   7   7   1     1870.15     1920.46     54.47 o 
   8   7   1       20.90        2.27      9.18 o 
   9   7   1       15.64        5.14     10.95 o 
  10   7   1     1099.78     1133.32     45.52 o 
   0   8   1    24400.91    25518.90    783.30 o 
   1   8   1     2991.10     2510.63     57.64 o 
   2   8   1    11135.05    11618.95    232.05 o 
   3   8   1     1553.71     1878.75     40.42 o 
   4   8   1      107.00      107.20      7.96 o 
   5   8   1     1552.81     1912.58     42.09 o 
   6   8   1        8.75        0.00      6.90 o 
   7   8   1     5632.86     5250.17    126.63 o 
   8   8   1       79.88       96.06     13.07 o 
   9   8   1     2217.16     2153.29     96.23 o 
  10   8   1      749.08      724.27     38.11 o 
   1   9   1     4063.76     4487.98    100.59 o 
   2   9   1     4585.81     4607.90     88.24 o 
   3   9   1      459.19      525.89     16.55 o 
   4   9   1      615.21      716.22     21.21 o 
   5   9   1     5191.90     5544.53    108.45 o 
   6   9   1      432.92      444.02     17.23 o 
   7   9   1       89.01       56.76     11.43 o 
   8   9   1      951.01      942.16     37.72 o 
   9   9   1       25.36       34.55     19.51 o 
  10   9   1      590.40      550.59     33.41 o 
   0  10   1     5496.53     5982.99    188.52 o 
   1  10   1     1641.86     2080.72     49.17 o 
   2  10   1     3107.74     3502.93     68.33 o 
   3  10   1      177.13      202.54      9.84 o 
   4  10   1       60.32       83.30      6.94 o 
   5  10   1       64.48      101.99     10.24 o 
   6  10   1      277.62      276.59     14.61 o 
   7  10   1     1069.76     1172.38     41.57 o 
   8  10   1      636.43      664.94     33.43 o 
   9  10   1      333.46      329.53     24.93 o 
  10  10   1      305.61      261.60     23.84 o 
   1  11   1       45.27       77.73      6.18 o 
   2  11   1      471.38      541.99     15.33 o 
   3  11   1        4.27        0.00      3.73 o 
   4  11   1     6958.60     7143.51    154.40 o 
   5  11   1      409.33      424.51     17.98 o 
   6  11   1        4.84        0.00      8.78 o 
   7  11   1      243.93      227.38     24.48 o 
   8  11   1      101.86       99.22     15.84 o 
   9  11   1       15.19        0.00     10.97 o 
  10  11   1      755.08      830.91     42.84 o 
   0  12   1     1378.15     1380.09     48.88 o 
   1  12   1       23.10       13.61      5.95 o 
   2  12   1       10.01       10.06      3.96 o 
   3  12   1     2223.65     2250.38     49.77 o 
   4  12   1     3858.76     3935.94    101.40 o 
   5  12   1      437.43      390.81     16.55 o 
   6  12   1      174.64      167.07     12.82 o 
   7  12   1      779.02      835.88     70.78 o 
   8  12   1      185.65      181.86     18.65 o 
   9  12   1       29.81       23.25     13.02 o 
   1  13   1     5043.18     5338.45    162.34 o 
   2  13   1      474.96      492.69     16.67 o 
   3  13   1       31.08       41.05      6.30 o 
   4  13   1      562.42      582.76     22.39 o 
   5  13   1     1286.44     1391.11     42.27 o 
   6  13   1      334.83      309.15     19.27 o 
   7  13   1       38.58       39.18     15.30 o 
   8  13   1       57.72      121.63     17.14 o 
   9  13   1     1540.51     1781.54     87.62 o 
   0  14   1        0.48        0.00     17.01 o 
   1  14   1       13.54       56.86     12.23 o 
   2  14   1     2704.73     2766.46     82.09 o 
   3  14   1      285.11      262.43     12.11 o 
   4  14   1     2965.02     2874.00     67.82 o 
   5  14   1       96.86      162.43     12.80 o 
   6  14   1      408.55      321.01     18.95 o 
   7  14   1      129.62       90.31     14.92 o 
   8  14   1      127.62       90.63     22.03 o 
   9  14   1      968.40     1061.04     45.67 o 
   1  15   1        4.63       11.06      8.53 o 
   2  15   1      544.03      593.22     39.75 o 
   3  15   1        0.26        5.31      5.80 o 
   4  15   1      228.63      208.26     12.14 o 
   5  15   1      359.08      352.88     17.10 o 
   6  15   1       81.60       97.49     14.89 o 
   7  15   1      168.68      233.60     51.94 o 
   8  15   1        9.43        0.00     12.62 o 
   0  16   1      181.09      223.86     32.75 o 
   1  16   1     2571.01     2484.99    100.75 o 
   2  16   1     1947.35     2079.52     86.38 o 
   3  16   1     4353.28     4486.96    123.10 o 
   4  16   1     1552.64     1687.20     48.28 o 
   5  16   1      122.23      104.66     12.29 o 
   6  16   1      488.21      548.76     30.62 o 
   7  16   1      719.76      751.11     40.16 o 
   8  16   1      152.44      145.70     29.37 o 
   1  17   1      164.76      240.43     24.29 o 
   2  17   1     1208.45     1314.19     62.50 o 
   3  17   1      155.34      177.85     22.23 o 
   4  17   1     1055.61     1097.05     44.99 o 
   5  17   1     1358.26     1380.92     47.65 o 
   6  17   1      203.16      167.67     18.48 o 
   7  17   1       60.04       45.34     14.78 o 
   0  18   1     1291.91     1255.85     86.23 o 
   1  18   1     2365.49     2946.17    118.32 o 
   2  18   1     3320.92     3593.71    140.90 o 
   3  18   1     1440.17     1517.19     70.49 o 
   4  18   1     4158.93     4553.80    196.06 o 
   5  18   1      257.18      245.56     26.81 o 
   6  18   1      293.67      332.62     44.97 o 
   7  18   1      101.29      137.80     37.10 o 
   1  19   1     1248.42     1647.41     75.87 o 
   2  19   1       14.58       75.28     25.24 o 
   3  19   1     1329.54     1465.74     70.19 o 
   4  19   1      432.86      448.65     35.58 o 
   5  19   1      453.54      572.62     62.40 o 
   6  19   1       38.16       27.09     25.24 o 
   0  20   1     2128.93     2447.62    148.12 o 
   1  20   1      299.14      477.50     36.39 o 
   2  20   1       69.13       67.69     20.27 o 
   3  20   1      857.23      981.55     54.61 o 
   4  20   1      189.36      241.49     28.00 o 
   5  20   1       89.95      120.65     22.47 o 
   1  21   1      659.50      767.07     48.36 o 
   2  21   1      102.87      155.17     24.00 o 
   3  21   1      147.93      156.99     25.63 o 
   4  21   1      511.39      597.87     43.32 o 
   0  22   1      231.30      289.09     64.93 o 
   1  22   1      386.55      498.43     39.65 o 
   2  22   1       16.02       39.75     19.87 o 
   3  22   1      293.82      324.38     33.40 o 
   1   0   2     5569.14     5763.13    327.02 o 
   2   0   2     5210.35     5494.59    159.75 o 
   3   0   2    58689.53    59690.54   1543.08 o 
   4   0   2      429.45      374.11     21.33 o 
   5   0   2     1644.57     2212.89     67.36 o 
   6   0   2     1417.07     1422.73     48.99 o 
   7   0   2      532.49      734.35     38.26 o 
   8   0   2      141.34      164.21     17.44 o 
   9   0   2       87.09       54.09     22.85 o 
  10   0   2      711.25      697.33     45.14 o 
  11   0   2      229.69      275.60     32.39 o 
   1   1   2    26391.03    25771.86    715.79 o 
   2   1   2     2026.76     2217.86     55.80 o 
   3   1   2      340.18      327.36     12.75 o 
   4   1   2        5.03       18.10      4.25 o 
   5   1   2    11359.11    11550.46    217.95 o 
   6   1   2      409.13      379.79     15.11 o 
   7   1   2     1267.37     1401.47     38.75 o 
   8   1   2     2591.78     2508.48     62.57 o 
   9   1   2     1178.66     1088.58     36.04 o 
  10   1   2      374.30      380.46     24.62 o 
  11   1   2     2554.88     2698.16     89.70 o 
   0   2   2     5477.82     5775.56    229.31 o 
   1   2   2    39032.89    39237.95   2568.46 o 
   2   2   2      632.68      731.89     24.13 o 
   3   2   2        0.40       15.72      3.32 o 
   4   2   2       12.46        6.71      3.73 o 
   5   2   2        6.91        2.98      5.01 o 
   6   2   2     7345.20     7445.11    149.72 o 
   7   2   2       98.61      127.99     11.92 o 
   8   2   2      598.12      615.59     23.92 o 
   9   2   2     1355.50     1340.14     40.61 o 
  10   2   2      288.74      264.09     25.68 o 
  11   2   2      525.37      546.12     37.12 o 
   1   3   2     7398.50     7483.39    229.94 o 
   2   3   2      763.24      868.85     21.86 o 
   3   3   2     3844.53     3592.85     69.59 o 
   4   3   2     8251.27     9222.82    166.87 o 
   5   3   2        0.09        2.42      4.90 o 
   6   3   2     2589.70     2764.70     60.89 o 
   7   3   2      426.13      443.46     19.00 o 
   8   3   2     1190.28     1028.59     33.24 o 
   9   3   2        9.18        7.62     10.48 o 
  10   3   2      732.28      719.99     32.95 o 
  11   3   2      509.30      524.73     35.05 o 
   0   4   2       21.75       35.02      6.29 o 
   1   4   2       49.96       61.28      7.70 o 
   2   4   2    24052.24    25319.74    482.73 o 
   3   4   2      119.53      105.85      6.90 o 
   4   4   2      852.20      829.03     18.90 o 
   5   4   2     1852.06     2139.14     43.75 o 
   6   4   2      711.14      680.05     22.42 o 
   7   4   2      638.05      674.32     28.90 o 
   8   4   2     1552.71     1582.98     49.44 o 
   9   4   2     6843.06     6515.93    157.73 o 
  10   4   2      277.41      261.60     21.00 o 
  11   4   2     1263.31     1330.64     48.96 o 
   1   5   2     8873.37     8607.26    221.94 o 
   2   5   2    50650.96    52734.81   1003.24 o 
   3   5   2    10391.34    11573.34    242.42 o 
   4   5   2     8007.59     7467.19    149.60 o 
   5   5   2      387.87      481.57     14.81 o 
   6   5   2     1720.27     1837.44     45.13 o 
   7   5   2      349.23      300.83     26.64 o 
   8   5   2       91.87       93.49     15.69 o 
   9   5   2     1443.90     1344.97     45.30 o 
  10   5   2      185.56      163.94     17.70 o 
  11   5   2      241.89      278.68     35.16 o 
   0   6   2     3977.20     3790.42    127.82 o 
   1   6   2      864.84      820.68     20.89 o 
   2   6   2    13403.98    14147.48    260.51 o 
   3   6   2      556.10      566.45     14.76 o 
   4   6   2    15332.72    17027.46    314.90 o 
   5   6   2     7605.36     7746.05    156.29 o 
   6   6   2      421.79      367.24     15.90 o 
   7   6   2     3395.09     3278.90     84.01 o 
   8   6   2      599.78      585.18     26.70 o 
   9   6   2       69.22       49.64     15.71 o 
  10   6   2      405.24      296.74     22.24 o 
  11   6   2     2137.69     2281.56     81.26 o 
   1   7   2     3988.96     4102.95     83.38 o 
   2   7   2      176.95      197.06      7.54 o 
   3   7   2      120.94      182.86      8.74 o 
   4   7   2     3553.28     3376.29     72.93 o 
   5   7   2     3145.38     3042.09     62.95 o 
   6   7   2     2216.94     2276.57     51.72 o 
   7   7   2      683.56      589.39     26.79 o 
   8   7   2      111.69      150.40     15.54 o 
   9   7   2     1276.91     1293.05     55.32 o 
  10   7   2        1.73        3.87     18.41 o 
   0   8   2    65182.00    67141.95   2343.14 o 
   1   8   2     4223.62     4217.70     86.09 o 
   2   8   2     6656.68     7194.02    152.19 o 
   3   8   2     1199.10     1562.69     34.49 o 
   4   8   2     5076.37     5088.61    106.84 o 
   5   8   2     3018.87     3068.49     63.36 o 
   6   8   2     1862.28     1810.90     43.36 o 
   7   8   2     1474.97     1432.27     43.99 o 
   8   8   2      210.67      203.27     17.94 o 
   9   8   2      663.09      680.44     35.50 o 
  10   8   2      122.72      116.77     18.36 o 
   1   9   2     4242.87     4424.51     90.55 o 
   2   9   2     2816.05     3165.15     66.83 o 
   3   9   2     4280.64     4704.58     90.58 o 
   4   9   2     6608.55     6275.56    120.48 o 
   5   9   2       14.74       17.32      5.60 o 
   6   9   2      494.28      483.51     18.26 o 
   7   9   2      792.97      882.60     35.25 o 
   8   9   2      186.16      179.82     17.66 o 
   9   9   2      365.02      376.89     25.12 o 
  10   9   2      554.34      608.58     34.46 o 
   0  10   2     9268.17     8668.93    270.10 o 
   1  10   2       89.38      118.85      5.93 o 
   2  10   2      134.99      130.61      8.63 o 
   3  10   2     5731.23     5979.99    118.55 o 
   4  10   2     1962.58     1800.16     40.75 o 
   5  10   2      959.32      972.81     32.90 o 
   6  10   2      416.20      459.33     18.68 o 
   7  10   2     1765.40     1657.47     58.03 o 
   8  10   2      584.45      615.73     30.08 o 
   9  10   2     1177.06     1149.49     71.16 o 
  10  10   2      164.36      157.16     20.40 o 
   1  11   2       24.76       56.40      5.14 o 
   2  11   2     5830.12     5538.52    105.70 o 
   3  11   2     2697.59     3012.00     70.26 o 
   4  11   2      590.38      611.56     19.44 o 
   5  11   2      331.62      318.56     14.06 o 
   6  11   2       14.57       26.87      8.14 o 
   7  11   2     3369.37     3181.26     90.65 o 
   8  11   2      863.44      969.95     41.83 o 
   9  11   2      855.13      882.45     46.62 o 
  10  11   2        0.40        0.00     25.63 o 
   0  12   2    11803.79    11580.12    375.66 o 
   1  12   2     5577.94     5882.72    133.94 o 
   2  12   2     6849.69     7582.03    152.52 o 
   3  12   2       23.92       40.48      6.68 o 
   4  12   2     2040.23     2020.58     46.49 o 
   5  12   2      478.67      482.36     18.87 o 
   6  12   2      487.02      522.98     24.95 o 
   7  12   2      799.42      901.16     35.51 o 
   8  12   2      844.67      797.34     37.27 o 
   9  12   2       56.97       55.83     17.21 o 
   1  13   2     1975.31     2006.27     57.51 o 
   2  13   2     5152.06     6081.94    123.57 o 
   3  13   2     1006.69      934.45     24.64 o 
   4  13   2     2660.70     2558.74     71.77 o 
   5  13   2     1058.87     1090.72     39.21 o 
   6  13   2     1293.51     1253.69     38.27 o 
   7  13   2        2.46        0.00      9.27 o 
   8  13   2       72.34      123.67     17.08 o 
   9  13   2      266.92      273.32     39.78 o 
   0  14   2      218.59      163.29     16.61 o 
   1  14   2      503.79      463.77     16.12 o 
   2  14   2     2683.69     2883.09     66.27 o 
   3  14   2      330.52      299.93     13.15 o 
   4  14   2      558.49      511.31     20.94 o 
   5  14   2       55.21       38.64      7.90 o 
   6  14   2     5254.16     5624.18    133.01 o 
   7  14   2     1111.31     1369.18     67.34 o 
   8  14   2       61.61       58.89     17.98 o 
   9  14   2       40.26       33.02     19.51 o 
   1  15   2        5.98        2.41      7.83 o 
   2  15   2      107.25       87.34     10.39 o 
   3  15   2       17.21       18.28      7.04 o 
   4  15   2      255.09      275.38     15.43 o 
   5  15   2     3753.37     3816.84     98.16 o 
   6  15   2      727.32      681.31     26.07 o 
   7  15   2      259.92      189.30     19.42 o 
   8  15   2      138.73      180.36     21.04 o 
   0  16   2      986.06     1268.64     88.80 o 
   1  16   2      766.49      797.20     43.85 o 
   2  16   2       49.50       59.12     11.26 o 
   3  16   2      574.83      614.89     25.56 o 
   4  16   2     1436.37     1501.37     49.18 o 
   5  16   2      962.91     1017.35     38.81 o 
   6  16   2     1867.19     1904.86     59.32 o 
   7  16   2     2720.72     2783.77     95.69 o 
   8  16   2     2714.61     2762.88    121.31 o 
   1  17   2      640.70      763.24     43.30 o 
   2  17   2      205.86      241.52     19.38 o 
   3  17   2      316.73      457.02     26.10 o 
   4  17   2      429.90      425.41     22.41 o 
   5  17   2      238.86      212.40     18.70 o 
   6  17   2       24.94       20.85     10.82 o 
   7  17   2       59.13       59.72     14.43 o 
   0  18   2      537.55      642.73     68.91 o 
   1  18   2      922.88     1053.19     54.94 o 
   2  18   2      585.86      692.11     41.94 o 
   3  18   2       19.80       15.34     15.05 o 
   4  18   2     1696.93     2050.74     90.06 o 
   5  18   2     1416.18     1609.56     75.10 o 
   6  18   2      164.10      188.90     27.54 o 
   7  18   2      403.62      391.57     43.73 o 
   1  19   2     1669.18     2063.30     90.07 o 
   2  19   2      744.42      804.04     46.93 o 
   3  19   2      474.53      573.88     39.32 o 
   4  19   2       50.20       20.33     17.51 o 
   5  19   2        0.14       15.99     25.63 o 
   6  19   2        8.55       25.68     27.82 o 
   0  20   2        4.30       10.02     21.00 o 
   1  20   2      968.16     1251.50     63.55 o 
   2  20   2      620.92      643.48     42.63 o 
   3  20   2     1348.68     1538.87     73.82 o 
   4  20   2       25.54       30.70     19.69 o 
   5  20   2      222.62      264.14     29.38 o 
   1  21   2      197.45      282.36     29.56 o 
   2  21   2       26.49       60.06     20.65 o 
   3  21   2      206.16      281.33     29.99 o 
   4  21   2      247.25      374.34     33.96 o 
   0  22   2       45.07       62.51     31.69 o 
   1  22   2     1910.59     2380.55    105.71 o 
   2  22   2      514.76      643.90     59.67 o 
   3  22   2       18.82       39.42     19.26 o 
   1   1   3      480.65      516.13     16.54 o 
   2   1   3     5780.13     5953.28    119.52 o 
   3   1   3    10178.14    10575.63    227.17 o 
   4   1   3     1381.14     1620.87     38.03 o 
   5   1   3     1984.08     2058.53     48.37 o 
   6   1   3     1047.04     1052.38     30.29 o 
   7   1   3      602.78      606.78     22.54 o 
   8   1   3      107.03      125.00     12.85 o 
   9   1   3        3.63        0.00      9.89 o 
  10   1   3       21.58       13.18     12.27 o 
  11   1   3      504.69      488.96     28.82 o 
   0   2   3     7753.31     7720.24    305.68 o 
   1   2   3        4.56       27.00      6.27 o 
   2   2   3     8116.62     8088.88    177.84 o 
   3   2   3     3266.99     3206.40     65.20 o 
   4   2   3    11168.69    11270.52    232.96 o 
   5   2   3     7798.63     8504.27    167.92 o 
   6   2   3     2711.56     2730.97     60.70 o 
   7   2   3     1524.10     1372.35     50.04 o 
   8   2   3       25.20       37.53      9.30 o 
   9   2   3      202.57      210.97     15.97 o 
  10   2   3     2466.87     2485.65     72.14 o 
  11   2   3      111.68       61.01     23.04 o 
   1   3   3     8003.47     8011.32    220.40 o 
   2   3   3    76741.53    76639.31   1491.74 o 
   3   3   3      408.06      476.72     12.92 o 
   4   3   3    13530.34    14059.02    258.65 o 
   5   3   3        9.44        8.96      3.97 o 
   6   3   3     3036.28     2995.44     65.84 o 
   7   3   3      106.44      114.23     11.00 o 
   8   3   3       53.86       50.90      9.48 o 
   9   3   3        9.95        2.98      8.36 o 
  10   3   3        0.17        2.54     14.59 o 
  11   3   3       92.46       56.15     30.79 o 
   0   4   3     1209.72     1451.31     52.03 o 
   1   4   3     5602.71     5433.81    178.74 o 
   2   4   3    66075.20    66720.16   1733.87 o 
   3   4   3       41.50       70.75      4.55 o 
   4   4   3    13540.43    13580.67    251.72 o 
   5   4   3       47.98       15.99      4.59 o 
   6   4   3      150.52      209.66     11.38 o 
   7   4   3       51.20       98.02     15.92 o 
   8   4   3       64.26       38.44     13.63 o 
   9   4   3       46.15       39.37     12.71 o 
  10   4   3        3.39        0.00     11.70 o 
  11   4   3      461.16      468.64     32.88 o 
   1   5   3    18362.14    18642.49    499.89 o 
   2   5   3     2569.59     2644.84     51.51 o 
   3   5   3     1766.73     2159.84     46.73 o 
   4   5   3     6567.77     7119.91    149.25 o 
   5   5   3     1095.05     1334.40     30.84 o 
   6   5   3     5523.21     5397.65    121.18 o 
   7   5   3      280.33      273.62     17.78 o 
   8   5   3      192.41      225.03     18.50 o 
   9   5   3     1951.46     1911.00     57.62 o 
  10   5   3     1651.19     1687.52     54.85 o 
  11   5   3        6.88        1.81     17.90 o 
   0   6   3   288986.81   281222.97  15032.00 o 
   1   6   3     2068.33     2064.98     58.94 o 
   2   6   3     4521.76     4352.64     82.97 o 
   3   6   3      297.00      358.61     13.77 o 
   4   6   3     1867.81     2165.20     52.30 o 
   6   6   3     1975.99     2019.68     48.89 o 
   7   6   3      327.36      299.13     28.59 o 
   8   6   3      187.44      188.64     16.55 o 
   9   6   3       60.59       12.84     14.02 o 
  10   6   3      203.84      221.66     22.38 o 
   1   7   3     2577.01     2638.57     85.14 o 
   2   7   3    15646.41    17066.94    324.56 o 
   3   7   3      358.24      385.09     11.94 o 
   4   7   3     2708.01     2939.89     64.49 o 
   5   7   3        6.93       19.87      5.48 o 
   6   7   3     8059.55     7446.66    190.28 o 
   7   7   3       13.44        2.37      7.77 o 
   8   7   3      529.91      538.68     25.32 o 
   9   7   3      408.46      396.45     23.47 o 
  10   7   3        6.57        0.00     12.46 o 
   0   8   3      694.54      724.15     34.06 o 
   1   8   3    11910.89    11506.00    302.97 o 
   2   8   3      697.18      686.66     17.17 o 
   3   8   3     2911.19     3106.53     61.41 o 
   4   8   3      161.06      188.66      9.12 o 
   5   8   3     2366.38     2009.83     52.49 o 
   6   8   3     2364.35     2608.94     76.65 o 
   7   8   3      954.61     1109.19     39.81 o 
   8   8   3        4.53        0.00      8.92 o 
   9   8   3       42.87       12.01     11.93 o 
  10   8   3      427.85      433.61     27.54 o 
   1   9   3     2881.61     3416.46     70.84 o 
   2   9   3     5712.80     5523.40    112.79 o 
   3   9   3     1947.59     2249.64     46.24 o 
   4   9   3     4648.61     4855.20     98.80 o 
   5   9   3     1253.16     1259.52     33.00 o 
   6   9   3      793.86      873.51     25.91 o 
   7   9   3      809.30      684.32     32.20 o 
   8   9   3        1.53        4.45     10.71 o 
   9   9   3     3026.45     2954.77     95.50 o 
  10   9   3      238.00      229.40     30.60 o 
   0  10   3     4101.23     4035.85    128.98 o 
   1  10   3     9066.33    10159.35    203.20 o 
   2  10   3     2761.78     2991.21     63.60 o 
   3  10   3     1035.80     1004.72     24.64 o 
   4  10   3     8562.03     9373.25    193.35 o 
   5  10   3        2.36        0.00      5.51 o 
   6  10   3      700.39      631.61     22.36 o 
   7  10   3        5.91        0.00      7.41 o 
   8  10   3      190.28      194.01     17.76 o 
   9  10   3      528.50      485.22     30.02 o 
  10  10   3       51.30       54.57     21.35 o 
   1  11   3       80.84       85.46      7.63 o 
   2  11   3      458.56      394.89     14.15 o 
   3  11   3      248.45      301.02     12.18 o 
   4  11   3        5.23       16.46      5.57 o 
   5  11   3      208.96      199.13     11.28 o 
   6  11   3     1790.43     1872.61     53.40 o 
   7  11   3       92.49       70.91     11.55 o 
   8  11   3     6105.96     6039.75    173.87 o 
   9  11   3     1147.31     1329.28     52.79 o 
   0  12   3     1955.47     2084.82     70.98 o 
   1  12   3      280.51      460.88     14.96 o 
   2  12   3      225.22      191.02      9.56 o 
   3  12   3      262.19      292.93     11.90 o 
   4  12   3      164.09      185.46     10.34 o 
   5  12   3       23.59       21.33      9.68 o 
   6  12   3     5308.36     5208.22    123.84 o 
   7  12   3     1804.10     1703.59     55.12 o 
   8  12   3      269.35      219.72     20.48 o 
   9  12   3      529.41      576.57     32.33 o 
   1  13   3     3083.22     3036.96     98.84 o 
   2  13   3      992.83      933.51     25.90 o 
   3  13   3      507.68      551.11     18.84 o 
   4  13   3      227.13      255.52     12.90 o 
   5  13   3      117.14      118.25     10.72 o 
   6  13   3     1999.78     2238.52     76.43 o 
   7  13   3     2625.56     2538.09     88.03 o 
   8  13   3      114.63      103.30     16.24 o 
   9  13   3      101.08      126.08     29.45 o 
   0  14   3        1.73       16.07     13.70 o 
   1  14   3      748.51      928.29     29.76 o 
   2  14   3      247.68      212.23     12.47 o 
   3  14   3      256.32      258.31     16.16 o 
   4  14   3     1433.87     1492.99     41.39 o 
   5  14   3       77.89       76.58      9.66 o 
   6  14   3     6320.86     6440.39    150.80 o 
   7  14   3      259.04      301.92     29.96 o 
   8  14   3      626.28      653.15     60.82 o 
   1  15   3     4239.52     4434.14    140.81 o 
   2  15   3     2238.15     2211.62     73.73 o 
   3  15   3      515.54      493.77     25.60 o 
   4  15   3       62.84       76.26     12.95 o 
   5  15   3     1388.01     1494.56     45.31 o 
   6  15   3     5004.28     4932.60    143.32 o 
   7  15   3       98.46       87.64     16.83 o 
   8  15   3     1029.33     1123.27     55.34 o 
   0  16   3     1315.17     1412.87     92.67 o 
   1  16   3      709.07      726.09     49.35 o 
   2  16   3     3138.70     3043.02     86.01 o 
   3  16   3      155.06      118.69     12.05 o 
   4  16   3      393.22      473.08     27.24 o 
   5  16   3        2.41        5.26      9.52 o 
   6  16   3      802.05      829.84     41.37 o 
   7  16   3       96.45       95.93     16.73 o 
   8  16   3      888.44     1086.97     54.04 o 
   1  17   3     1786.99     2076.45     88.40 o 
   2  17   3     3042.63     3224.49    118.39 o 
   3  17   3       50.24       44.33     10.53 o 
   4  17   3     2090.21     1944.49     61.10 o 
   5  17   3     2931.13     3156.53    118.98 o 
   6  17   3      138.71      115.84     15.35 o 
   7  17   3      525.16      502.06     90.23 o 
   0  18   3     2634.52     2971.32    169.64 o 
   1  18   3      331.26      479.49     37.10 o 
   2  18   3      110.70      136.45     16.23 o 
   3  18   3     3660.60     3847.22    197.82 o 
   4  18   3     4542.39     4480.83    232.77 o 
   5  18   3       76.52       89.49     12.86 o 
   6  18   3      467.11      467.45     36.21 o 
   7  18   3       79.25      110.37     24.76 o 
   1  19   3      439.36      455.43     37.87 o 
   2  19   3       39.67       39.88     18.78 o 
   3  19   3      163.96      256.34     27.32 o 
   4  19   3     1735.05     1907.40     87.25 o 
   5  19   3      105.90      171.91     28.69 o 
   6  19   3     1743.34     1772.33    135.93 o 
   0  20   3       10.67       39.34     47.70 o 
   1  20   3      456.40      595.19     41.40 o 
   2  20   3       13.32       26.04     17.00 o 
   3  20   3      840.43      933.23     53.28 o 
   4  20   3        0.00        0.95     16.36 o 
   5  20   3       13.37       14.77     18.12 o 
   1  21   3      989.60     1214.58     64.23 o 
   2  21   3      160.09      165.27     25.71 o 
   3  21   3      482.29      617.50     57.38 o 
   4  21   3       99.59      154.43     25.71 o 
   0  22   3     1882.16     2122.95    137.78 o 
   1  22   3      662.37      873.43     54.21 o 
   2  22   3      529.69      630.60     44.97 o 
   3  22   3      208.38      311.46     33.44 o 
   2   0   4      408.01      411.60     21.01 o 
   3   0   4    31304.92    30827.78    943.98 o 
   4   0   4     5188.00     5227.14    169.03 o 
   5   0   4      780.56      847.04     37.81 o 
   6   0   4    17753.11    17995.16    563.51 o 
   7   0   4     1358.73     1357.64     59.29 o 
   8   0   4      223.59      220.59     51.99 o 
   9   0   4     2735.45     2431.85     97.56 o 
  10   0   4      906.42     1055.65     57.16 o 
  11   0   4      852.53      913.06     54.62 o 
   1   1   4      440.35      434.93     14.79 o 
   2   1   4    29229.17    28839.10    620.76 o 
   3   1   4     1585.71     1449.67     39.37 o 
   4   1   4     1140.09     1175.16     32.14 o 
   5   1   4      279.07      321.68     15.98 o 
   6   1   4      369.74      346.96     17.94 o 
   7   1   4     1604.01     1559.35     46.06 o 
   8   1   4       39.41       54.27     12.01 o 
   9   1   4     3519.32     3269.65     87.05 o 
  10   1   4       67.21       82.77     17.78 o 
  11   1   4       40.64        4.53     22.52 o 
   0   2   4      298.36      289.24     12.30 o 
   1   2   4     2055.71     1972.76     50.08 o 
   2   2   4     1174.57      912.53     38.06 o 
   3   2   4      169.43      229.33     10.29 o 
   4   2   4    23355.55    25475.51    543.42 o 
   5   2   4      702.73      709.92     21.17 o 
   6   2   4     2196.43     2601.96     57.97 o 
   7   2   4       35.00       41.80     11.25 o 
   8   2   4     1186.55     1240.81     40.94 o 
   9   2   4     1819.38     1751.31     54.28 o 
  10   2   4      931.56      871.83     36.29 o 
  11   2   4      364.86      335.91     28.71 o 
   1   3   4        6.12       21.41      3.76 o 
   2   3   4       55.29       45.24      5.68 o 
   3   3   4     1770.76     1672.58     35.51 o 
   4   3   4    18856.36    19357.80    371.11 o 
   5   3   4     1285.92     1246.11     30.68 o 
   6   3   4     2065.70     1974.54     48.90 o 
   7   3   4       23.51       16.85      8.09 o 
   8   3   4     1010.77     1173.44     35.51 o 
   9   3   4      513.79      494.18     25.49 o 
  10   3   4      135.75      155.71     20.21 o 
  11   3   4        2.18        6.05     16.59 o 
   0   4   4     2505.65     2881.00     92.80 o 
   1   4   4      147.14      149.55      6.25 o 
   2   4   4      554.40      634.68     15.36 o 
   3   4   4      791.75      915.07     19.24 o 
   4   4   4    13224.67    12749.02    235.79 o 
   5   4   4      191.66      186.90      9.63 o 
   6   4   4       94.54      109.17      8.67 o 
   7   4   4      854.23      828.75     28.19 o 
   8   4   4      197.93      209.54     15.32 o 
   9   4   4     2264.89     2143.45     62.73 o 
  10   4   4       85.38       51.36     15.93 o 
  11   4   4      217.28      187.41     23.83 o 
   1   5   4      568.26      584.09     22.51 o 
   2   5   4       32.53       36.55      5.30 o 
   3   5   4      223.09      274.89     13.40 o 
   4   5   4    15429.77    14336.87    275.99 o 
   5   5   4      117.11       88.30      5.87 o 
   6   5   4      238.29      258.88     12.49 o 
   7   5   4       18.31        8.00      8.49 o 
   8   5   4      685.90      555.91     35.76 o 
   9   5   4      803.70      739.14     33.85 o 
  10   5   4      850.76      910.00     42.41 o 
  11   5   4      409.49      423.12     33.04 o 
   0   6   4     3677.56     3961.83    203.30 o 
   1   6   4     4871.72     4673.40    138.38 o 
   2   6   4       27.82       17.56      2.64 o 
   3   6   4       33.32       46.10      5.04 o 
   4   6   4     1779.17     1991.69     55.12 o 
   5   6   4       12.05       14.76      4.29 o 
   6   6   4     5681.55     5770.56    158.35 o 
   7   6   4       60.57       54.11     10.84 o 
   8   6   4      444.44      429.95     41.07 o 
   9   6   4     1162.28     1082.76     44.65 o 
  10   6   4      659.47      663.08     33.43 o 
   1   7   4     9211.54     8687.62    227.85 o 
   2   7   4     4842.16     4786.54     98.08 o 
   3   7   4     1762.71     2077.09     42.66 o 
   4   7   4      442.36      635.11     21.93 o 
   5   7   4     6474.13     6570.65    171.36 o 
   6   7   4       65.15       72.03      8.77 o 
   7   7   4      632.32      613.02     28.17 o 
   8   7   4      342.43      216.69     17.06 o 
   9   7   4     1174.19     1222.95     46.17 o 
  10   7   4       12.89        3.91     11.91 o 
   0   8   4      176.40      219.61     14.15 o 
   1   8   4       14.94       10.06      4.16 o 
   2   8   4      203.35      162.48      8.96 o 
   3   8   4       22.16       59.37     10.74 o 
   4   8   4       10.18       11.81      4.42 o 
   5   8   4     1651.78     1919.21     67.94 o 
   6   8   4     1089.96     1004.09     31.69 o 
   7   8   4       24.95       18.55      8.05 o 
   8   8   4     3624.11     3532.07     99.16 o 
   9   8   4       28.50       34.91     17.01 o 
  10   8   4      236.35      232.13     21.71 o 
   1   9   4      291.38      271.87     10.05 o 
   2   9   4     3273.57     3730.28     83.89 o 
   3   9   4      825.12      995.16     25.01 o 
   4   9   4      186.56      139.88      7.96 o 
   5   9   4      786.14      945.86     35.61 o 
   6   9   4        8.45       20.46      7.66 o 
   7   9   4       22.80       17.69     11.46 o 
   8   9   4      529.15      577.85     30.43 o 
   9   9   4      135.29      169.26     18.34 o 
  10   9   4        4.04        0.00     13.51 o 
   0  10   4     2453.97     2352.11     78.03 o 
   1  10   4     1911.21     1703.49     40.96 o 
   2  10   4     1244.27     1401.47     35.33 o 
   3  10   4     4354.49     4230.27     93.85 o 
   4  10   4     5980.01     6126.68    127.94 o 
   5  10   4     2288.90     2478.38     75.79 o 
   6  10   4       94.18      146.94     13.43 o 
   7  10   4       99.59       77.65     11.83 o 
   8  10   4      122.97      101.14     14.70 o 
   9  10   4      502.10      501.20     36.28 o 
  10  10   4      463.88      463.40     37.87 o 
   1  11   4     7794.83     8539.55    184.21 o 
   2  11   4     3964.13     3945.14     90.84 o 
   3  11   4        1.78        4.57      3.69 o 
   4  11   4     9061.26     9378.01    217.03 o 
   5  11   4     2093.41     2094.83     51.03 o 
   6  11   4     2399.00     2358.57     72.01 o 
   7  11   4     1319.14     1285.55     41.92 o 
   8  11   4     5638.56     5373.54    156.73 o 
   9  11   4      143.36      163.16     19.46 o 
   0  12   4     3153.69     3531.04    140.89 o 
   1  12   4     1297.37     1429.56     35.85 o 
   2  12   4     5569.96     5455.58    120.87 o 
   3  12   4      382.24      463.77     15.42 o 
   4  12   4        5.90        0.63      5.10 o 
   5  12   4      688.21      776.37     25.82 o 
   6  12   4     4119.31     4119.14    126.24 o 
   7  12   4       38.85       32.62     13.00 o 
   8  12   4      511.44      466.02     40.17 o 
   9  12   4       19.91        5.87     20.49 o 
   1  13   4      376.13      439.77     19.91 o 
   2  13   4     3956.72     4147.60    105.14 o 
   3  13   4     9027.29     9027.44    197.06 o 
   4  13   4     1693.05     1802.38     59.14 o 
   5  13   4     8274.55     8486.78    270.92 o 
   6  13   4       74.98      114.68     12.32 o 
   7  13   4     1950.21     2016.12     69.10 o 
   8  13   4      166.19      219.51     29.07 o 
   9  13   4      357.55      387.34     27.42 o 
   0  14   4     4828.32     4624.46    182.41 o 
   1  14   4       23.49       44.94     13.00 o 
   2  14   4     6101.09     5822.26    160.00 o 
   3  14   4      777.54      830.95     25.82 o 
   4  14   4     2540.45     2816.46     83.62 o 
   5  14   4      255.90      243.37     15.90 o 
   6  14   4      405.46      371.91     22.18 o 
   7  14   4     4489.87     4511.96    151.27 o 
   8  14   4       50.62       61.04     18.14 o 
   1  15   4      267.09      299.87     15.76 o 
   2  15   4      110.57      170.36     15.97 o 
   3  15   4      812.93      897.97     39.40 o 
   4  15   4      163.62      173.00     18.17 o 
   5  15   4     2052.92     2136.79     68.84 o 
   6  15   4     3320.20     3323.62    118.02 o 
   7  15   4      256.04      307.08     35.19 o 
   8  15   4     1905.57     2109.96     87.29 o 
   0  16   4        3.05        0.00     19.87 o 
   1  16   4      287.46      290.92     21.23 o 
   2  16   4     2529.70     2792.17     80.72 o 
   3  16   4       16.71       10.49      7.31 o 
   4  16   4      588.98      694.14     33.58 o 
   5  16   4        0.98        0.00      9.26 o 
   6  16   4       55.42       79.76     14.44 o 
   7  16   4       21.09       23.27     24.86 o 
   8  16   4        5.15        6.59     15.92 o 
   1  17   4     2523.93     2758.32    112.61 o 
   2  17   4      742.53      829.24     36.35 o 
   3  17   4     4518.09     4536.90    216.38 o 
   4  17   4     4207.39     4556.80    186.66 o 
   5  17   4     2657.31     2866.80     98.24 o 
   6  17   4      863.19      953.64     52.53 o 
   7  17   4      201.28      262.15     27.30 o 
   0  18   4      468.56      447.86     49.00 o 
   1  18   4      352.55      441.42     39.78 o 
   2  18   4     2899.26     3379.39    150.60 o 
   3  18   4       84.54       68.77     16.20 o 
   4  18   4     2869.12     3151.63    128.99 o 
   5  18   4     3076.41     3073.13    166.09 o 
   6  18   4      723.01      773.67     37.11 o 
   1  19   4     1345.30     1558.50     80.35 o 
   2  19   4      987.66     1109.44     71.54 o 
   3  19   4        6.35        0.00     16.26 o 
   4  19   4     1172.53     1373.66     69.06 o 
   5  19   4      388.38      370.83     33.61 o 
   6  19   4      350.97      371.56     40.56 o 
   0  20   4     3523.63     3872.58    230.77 o 
   1  20   4      262.39      367.18     33.33 o 
   2  20   4      395.12      499.13     44.88 o 
   3  20   4       44.78       72.38     20.30 o 
   4  20   4     1219.35     1179.37     62.57 o 
   5  20   4       70.26       79.28     20.88 o 
   1  21   4       77.40       69.26     21.33 o 
   2  21   4      607.27      624.92     43.93 o 
   3  21   4      568.94      658.85     52.33 o 
   4  21   4        6.37        4.12     17.21 o 
   0  22   4     3553.53     3730.13    216.61 o 
   1  22   4     3876.82     4447.19    188.75 o 
   2  22   4       94.66      106.18     24.29 o 
   1   1   5     4976.63     4864.20    138.25 o 
   2   1   5    26422.36    25503.85    550.40 o 
   3   1   5    15201.33    14649.71    347.25 o 
   4   1   5       48.58       41.82      7.59 o 
   5   1   5      402.89      465.07     18.23 o 
   6   1   5      139.41      189.46     13.23 o 
   7   1   5      340.42      349.67     21.36 o 
   8   1   5     3238.82     3082.75     80.97 o 
   9   1   5       27.76       21.89     11.30 o 
  10   1   5      217.58      188.92     20.94 o 
  11   1   5      842.54      837.18     36.27 o 
   0   2   5    36098.81    34599.34   1049.20 o 
   1   2   5     1999.43     1898.35     48.74 o 
   2   2   5     7655.57     7292.15    160.20 o 
   3   2   5     1725.23     1804.29     43.88 o 
   4   2   5      110.89      157.86      9.29 o 
   5   2   5      422.69      524.60     21.14 o 
   6   2   5     5079.60     4839.14    108.55 o 
   7   2   5      618.64      663.29     25.88 o 
   8   2   5      790.13      814.96     31.21 o 
   9   2   5       17.93        4.14     13.63 o 
  10   2   5      470.26      482.22     26.27 o 
  11   2   5       11.07        2.72     15.61 o 
   1   3   5    19274.42    18658.66    404.47 o 
   2   3   5     1917.09     1837.02     36.36 o 
   3   3   5    15730.88    15221.46    343.53 o 
   4   3   5     1903.22     1865.74     40.98 o 
   5   3   5       52.86       46.62      5.99 o 
   6   3   5       34.47       20.40      8.89 o 
   7   3   5       43.97       32.35      9.55 o 
   8   3   5      219.53      198.30     16.43 o 
   9   3   5      350.66      306.81     20.28 o 
  10   3   5      430.53      408.31     26.07 o 
  11   3   5      858.48      926.84     44.83 o 
   0   4   5     6054.13     5807.35    181.56 o 
   1   4   5     7005.17     6723.20    155.64 o 
   2   4   5    10494.49    10209.14    175.50 o 
   3   4   5     2003.78     2178.12     42.13 o 
   4   4   5       34.42       10.44      3.37 o 
   5   4   5      214.78       95.23      6.57 o 
   6   4   5      205.09      123.56      9.31 o 
   7   4   5     1491.04     1391.84     37.82 o 
   8   4   5     1788.41     1732.06     50.69 o 
   9   4   5      902.24      932.40     81.50 o 
  10   4   5      695.01      631.79     35.08 o 
  11   4   5       17.43        6.51     16.00 o 
   1   5   5        0.09       11.73      3.33 o 
   2   5   5      487.90      479.86     11.82 o 
   3   5   5      979.01      851.24     20.66 o 
   4   5   5     3174.40     3102.60     75.01 o 
   5   5   5     3622.97     3496.31     67.74 o 
   6   5   5     4250.70     4329.51     90.57 o 
   7   5   5       10.85       15.39      7.58 o 
   8   5   5     1693.40     1559.76     43.15 o 
   9   5   5       23.68       13.24      9.57 o 
  10   5   5      664.40      673.28     51.96 o 
  11   5   5      352.24      288.24     29.98 o 
   0   6   5    27709.39    27945.36   1088.20 o 
   1   6   5    23781.36    22752.85    513.23 o 
   2   6   5    12718.35    12421.17    287.18 o 
   3   6   5     1570.25     1925.03     39.85 o 
   4   6   5     3436.12     3256.88     77.84 o 
   5   6   5     1241.25     1079.06     26.17 o 
   6   6   5     6264.33     6293.56    139.31 o 
   7   6   5      669.97      784.65     29.10 o 
   8   6   5     1638.21     1614.24     66.74 o 
   9   6   5      184.10      183.43     21.53 o 
  10   6   5      865.18      811.18     37.54 o 
   1   7   5    13157.86    13438.68    339.05 o 
   2   7   5    10575.09    11201.96    257.45 o 
   3   7   5     3225.75     3336.78     69.11 o 
   4   7   5    15341.79    15728.01    336.84 o 
   5   7   5     4811.27     4528.42    101.54 o 
   6   7   5      409.37      425.74     17.61 o 
   7   7   5     1295.82     1250.02     39.69 o 
   8   7   5     5930.38     5711.76    148.01 o 
   9   7   5     4265.81     3967.10    118.93 o 
  10   7   5     1184.48     1294.82     49.04 o 
   0   8   5     1024.39     1375.46     47.86 o 
   1   8   5     2691.28     2973.78     80.25 o 
   2   8   5     6743.37     6760.61    154.07 o 
   3   8   5     1924.53     1976.23     41.15 o 
   4   8   5     4605.50     4494.29     97.23 o 
   5   8   5        5.49        1.24      4.08 o 
   6   8   5      297.97      244.00     13.32 o 
   7   8   5     1191.02     1241.67     62.64 o 
   8   8   5        4.50        6.53     10.43 o 
   9   8   5      762.17      737.75     33.69 o 
  10   8   5      700.98      638.31     33.70 o 
   1   9   5     1328.61     1398.42     38.76 o 
   2   9   5      559.78      626.84     18.84 o 
   3   9   5     1403.24     1488.98     32.20 o 
   4   9   5     1455.40     1419.47     39.60 o 
   5   9   5      446.15      536.40     20.24 o 
   6   9   5      384.80      332.89     21.78 o 
   7   9   5      318.51      345.14     20.93 o 
   8   9   5     4338.16     4248.95    148.15 o 
   9   9   5     1442.42     1289.45     48.36 o 
  10   9   5      717.54      750.01     35.92 o 
   0  10   5      846.10      973.28     43.52 o 
   1  10   5     5177.30     4769.95    104.37 o 
   2  10   5     2679.07     2766.95     63.98 o 
   3  10   5        0.02        7.67      4.28 o 
   4  10   5     7102.02     7194.83    158.61 o 
   5  10   5      160.31      110.15      9.62 o 
   6  10   5     1067.80      840.07     30.29 o 
   7  10   5      541.25      413.24     20.74 o 
   8  10   5     1381.23     1347.93     60.84 o 
   9  10   5      517.70      545.75     31.05 o 
  10  10   5      535.40      605.59     34.46 o 
   1  11   5     4035.82     3894.25     86.67 o 
   2  11   5     3868.75     3649.98     83.01 o 
   3  11   5      214.92      192.44     10.13 o 
   4  11   5     1057.13     1104.93     28.84 o 
   5  11   5     9864.67    10263.10    241.98 o 
   6  11   5     1074.95     1101.74     34.37 o 
   7  11   5       12.39        8.79      8.69 o 
   8  11   5     1016.20      978.60     40.87 o 
   9  11   5     1292.68     1279.39     53.84 o 
   0  12   5    25737.07    25899.30    953.24 o 
   1  12   5       21.54        9.79      6.85 o 
   2  12   5      736.52      744.03     25.24 o 
   3  12   5      738.37      732.30     25.75 o 
   4  12   5     1403.42     1382.29     34.56 o 
   5  12   5     1083.64     1162.24     42.75 o 
   6  12   5       15.17       13.10      7.79 o 
   7  12   5        0.03        9.11      9.47 o 
   8  12   5     3968.78     4056.04    233.95 o 
   9  12   5      138.76      127.62     18.33 o 
   1  13   5     2473.25     2410.52     72.05 o 
   2  13   5      216.58      234.59     15.36 o 
   3  13   5     6114.36     6089.32    161.12 o 
   4  13   5      193.84      206.52     13.02 o 
   5  13   5     1213.85     1226.70     38.97 o 
   6  13   5     3442.63     3379.73    111.56 o 
   7  13   5      333.44      291.66     20.17 o 
   8  13   5       90.82      202.52     33.99 o 
   9  13   5     1688.69     2027.53     76.15 o 
   0  14   5    23416.08    21571.91    800.53 o 
   1  14   5     2982.94     2619.61     77.83 o 
   2  14   5      322.74      290.05     17.73 o 
   3  14   5     3194.08     3206.75     82.75 o 
   4  14   5       85.25       93.42     10.74 o 
   5  14   5       76.47       78.00     10.63 o 
   6  14   5      611.53      568.77     28.12 o 
   7  14   5     1858.48     1955.01     76.54 o 
   8  14   5     1506.23     1472.26    112.24 o 
   1  15   5      469.12      458.94     20.07 o 
   2  15   5      116.31      147.97     14.09 o 
   3  15   5     6661.24     6875.36    201.71 o 
   4  15   5      230.17      272.24     18.98 o 
   5  15   5      591.82      718.09     36.49 o 
   6  15   5      519.46      564.79     28.62 o 
   7  15   5     2186.31     2107.48    100.27 o 
   8  15   5        6.80       24.13     15.56 o 
   0  16   5    16441.12    16304.28    700.97 o 
   1  16   5      101.32       67.38     13.14 o 
   2  16   5      107.70      150.06     21.37 o 
   3  16   5     1568.92     1557.46     65.01 o 
   4  16   5      757.40      677.27     28.64 o 
   5  16   5     4388.88     4482.89    138.65 o 
   6  16   5        4.15       20.82     12.35 o 
   7  16   5     1247.05     1291.48     62.29 o 
   1  17   5     1290.61     1353.99     65.61 o 
   2  17   5     1588.58     1508.47     58.35 o 
   3  17   5      473.68      474.14     41.09 o 
   4  17   5       22.19       28.46     10.82 o 
   5  17   5      129.80      168.09     16.02 o 
   6  17   5      143.38      161.78     18.22 o 
   7  17   5        0.15        6.74     13.90 o 
   0  18   5        2.50        0.00     20.79 o 
   1  18   5     3109.93     3281.77    132.79 o 
   2  18   5       37.10       44.50     15.16 o 
   3  18   5      348.12      339.87     31.40 o 
   4  18   5      399.63      514.82     26.25 o 
   5  18   5      299.95      243.50     18.85 o 
   6  18   5      667.78      633.13     39.19 o 
   1  19   5       80.81      122.44     25.32 o 
   2  19   5      117.55      115.32     17.13 o 
   3  19   5       89.39      122.05     16.94 o 
   4  19   5      472.38      510.00     39.53 o 
   5  19   5      102.37       97.61     19.89 o 
   6  19   5      576.15      613.69     47.82 o 
   0  20   5     2635.86     2816.12    198.89 o 
   1  20   5     2489.59     2676.13    149.27 o 
   2  20   5       82.00       91.69     22.36 o 
   3  20   5       14.14       30.14     17.44 o 
   4  20   5       66.85       57.34     19.92 o 
   5  20   5      472.91      440.48     51.98 o 
   1  21   5      317.66      409.28     41.54 o 
   2  21   5        1.47        0.00     16.55 o 
   3  21   5       47.06       96.42     22.49 o 
   4  21   5      345.75      394.51     36.67 o 
   0  22   5     1017.06     1117.92     89.73 o 
   1  22   5        5.69       37.70     19.74 o 
   2  22   5       12.44       32.60     19.20 o 
   0   0   6   131524.78   110366.75   6140.38 o 
   1   0   6    14119.37    13123.12    739.37 o 
   2   0   6    25076.26    24530.50    901.79 o 
   3   0   6     1346.75     1503.81     52.53 o 
   4   0   6     7675.50     7930.77    250.32 o 
   5   0   6     2014.21     2247.80     80.30 o 
   6   0   6     5780.53     5204.17    173.24 o 
   7   0   6     3262.16     3214.16    115.44 o 
   8   0   6     6398.14     6159.19    207.96 o 
   9   0   6     2577.43     2491.59     98.64 o 
  10   0   6      251.10      256.53     27.98 o 
  11   0   6      368.65      438.59     40.29 o 
   1   1   6     8022.07     7922.51    223.40 o 
   2   1   6     1648.43     1416.79     33.61 o 
   3   1   6      584.98      912.90     26.39 o 
   4   1   6     2753.02     2853.62     74.05 o 
   5   1   6       34.78       20.71      5.35 o 
   6   1   6     1644.55     1681.34     46.45 o 
   7   1   6        0.08        0.00      8.89 o 
   8   1   6     3940.16     3868.21     97.66 o 
   9   1   6     3163.31     3159.21     84.12 o 
  10   1   6      123.62      159.85     24.29 o 
  11   1   6      297.67      330.01     23.69 o 
   0   2   6     6951.02     6616.01    229.97 o 
   1   2   6    54904.94    52262.25   1523.55 o 
   2   2   6     2159.56     1985.62     44.02 o 
   3   2   6     8725.05     9007.48    198.39 o 
   4   2   6     2313.74     2240.12     54.39 o 
   5   2   6      164.65      157.76     13.39 o 
   6   2   6     1584.47     1695.92     44.07 o 
   7   2   6       12.77       15.81      8.20 o 
   8   2   6      695.74      662.79     28.92 o 
   9   2   6      194.94      214.79     17.84 o 
  10   2   6      133.62      109.04     15.83 o 
  11   2   6       27.01       29.28     19.95 o 
   1   3   6    21223.29    20513.40    442.51 o 
   2   3   6      203.33       81.53      4.25 o 
   3   3   6    24630.62    25468.60    499.04 o 
   4   3   6        8.91        2.49      3.88 o 
   5   3   6    13858.77    13671.94    288.69 o 
   6   3   6     2744.55     2536.11     61.52 o 
   7   3   6     7618.29     7235.41    172.66 o 
   8   3   6     5170.91     4959.71    121.23 o 
   9   3   6     2131.23     2021.04     59.37 o 
  10   3   6      329.05      330.96     22.07 o 
  11   3   6      164.31      190.26     19.11 o 
   0   4   6    18677.73    18783.82    575.32 o 
   1   4   6    22553.95    21857.99    499.26 o 
   2   4   6       22.87       49.46      3.87 o 
   3   4   6    13641.69    13518.20    231.93 o 
   4   4   6      527.16      509.74     15.75 o 
   5   4   6     3162.05     3110.87     65.68 o 
   6   4   6      106.74      135.37      9.51 o 
   7   4   6      396.43      400.73     16.69 o 
   8   4   6      507.19      541.27     39.29 o 
   9   4   6        0.78        0.00     13.43 o 
  10   4   6      353.56      362.78     28.40 o 
  11   4   6      663.72      709.18     64.29 o 
   1   5   6     2705.44     2987.96     66.63 o 
   2   5   6     5791.36     5324.77    109.34 o 
   3   5   6      399.09      482.81     12.83 o 
   4   5   6     1155.48      980.86     22.07 o 
   5   5   6     1843.76     1516.10     35.70 o 
   6   5   6      198.67      234.81     12.08 o 
   7   5   6      743.70      817.74     25.48 o 
   8   5   6      205.19      179.52     19.21 o 
   9   5   6     1068.63     1104.70     44.74 o 
  10   5   6     1398.02     1397.32     73.55 o 
   0   6   6    23727.38    23940.03    729.40 o 
   1   6   6     9497.01     9230.60    202.29 o 
   2   6   6     3185.23     3001.42     62.99 o 
   3   6   6       29.71       11.41      2.74 o 
   4   6   6     1663.11     1742.69     35.77 o 
   5   6   6        8.57       22.47      6.26 o 
   6   6   6      465.50      448.87     16.61 o 
   7   6   6     1125.78     1151.40     31.98 o 
   8   6   6      353.57      346.37     19.95 o 
   9   6   6      289.98      265.24     20.95 o 
  10   6   6       80.61       51.94     19.14 o 
   1   7   6    12925.51    13157.98    310.33 o 
   2   7   6     2462.49     2519.92     58.25 o 
   3   7   6     5083.69     5298.08    101.21 o 
   4   7   6      847.34      974.50     23.56 o 
   5   7   6      473.99      572.60     27.49 o 
   6   7   6        1.27        4.24      6.25 o 
   7   7   6     3206.49     3079.20     74.85 o 
   8   7   6      418.20      406.35     34.01 o 
   9   7   6      140.92      154.50     17.68 o 
  10   7   6      118.73      101.24     23.71 o 
   0   8   6    44729.16    45573.32   1736.63 o 
   1   8   6     1117.33     1028.15     30.89 o 
   2   8   6      432.17      421.81     16.45 o 
   3   8   6     2350.90     2332.89     50.32 o 
   4   8   6     4746.44     4868.90    104.63 o 
   5   8   6       67.44      111.20      8.11 o 
   6   8   6      369.44      311.99     18.76 o 
   7   8   6      324.45      342.99     21.73 o 
   8   8   6     3561.30     3438.55     96.88 o 
   9   8   6        0.31        9.31     11.60 o 
  10   8   6        4.43        0.00     11.60 o 
   1   9   6     1156.16     1231.15     41.80 o 
   2   9   6     2080.00     1843.87     49.80 o 
   3   9   6       67.61       65.81      8.69 o 
   4   9   6      418.71      347.39     14.07 o 
   5   9   6       81.44       41.24     10.44 o 
   6   9   6     4328.26     4112.11    115.84 o 
   7   9   6     2315.90     2418.16     85.59 o 
   8   9   6      225.00      259.94     23.30 o 
   9   9   6      196.43      189.29     19.08 o 
  10   9   6       45.56       42.13     16.40 o 
   0  10   6     2868.73     2832.84    105.71 o 
   1  10   6     1450.98     1405.13     44.02 o 
   2  10   6     5539.24     4975.52    110.31 o 
   3  10   6       11.18        2.00      5.84 o 
   4  10   6      225.86      215.89     12.74 o 
   5  10   6       38.66       20.35      7.95 o 
   6  10   6      797.40      817.27     30.37 o 
   7  10   6      170.36      203.14     21.39 o 
   8  10   6     1069.78      998.17     38.64 o 
   9  10   6      359.97      400.59     29.19 o 
  10  10   6        6.67       25.11     14.56 o 
   1  11   6    35582.80    34415.68    897.38 o 
   2  11   6       51.82       92.08      9.62 o 
   3  11   6       21.56       30.57      6.71 o 
   4  11   6     5440.67     5599.02    142.96 o 
   5  11   6       10.72       13.48      6.50 o 
   6  11   6     2396.70     2353.12     60.75 o 
   7  11   6     1200.74     1055.85     36.37 o 
   8  11   6       30.52       20.19     12.76 o 
   9  11   6       92.63       77.68     16.29 o 
   0  12   6    10067.77    10117.30    380.26 o 
   1  12   6      561.66      621.82     25.33 o 
   2  12   6       29.38       19.65      7.04 o 
   3  12   6       18.46       35.09      7.89 o 
   4  12   6      744.17      736.48     24.54 o 
   5  12   6       97.82      124.39     10.00 o 
   6  12   6       27.51       35.94      9.30 o 
   7  12   6     2542.92     2386.59     86.38 o 
   8  12   6      861.17      883.74     49.62 o 
   9  12   6       14.78        9.58     13.21 o 
   1  13   6     1927.47     2030.23     62.40 o 
   2  13   6     4127.51     4009.93    113.88 o 
   3  13   6     2270.08     2475.32     60.83 o 
   4  13   6     1340.87     1431.34     40.08 o 
   5  13   6      644.48      657.96     28.80 o 
   6  13   6      746.75      653.76     30.86 o 
   7  13   6     1087.40     1146.91     96.41 o 
   8  13   6     3503.12     3584.62    132.85 o 
   9  13   6       58.81       75.23     19.82 o 
   0  14   6     2669.84     2561.76    108.96 o 
   1  14   6      182.40      178.80     13.65 o 
   2  14   6        0.41        5.32      8.89 o 
   3  14   6     2572.26     2513.52     87.81 o 
   4  14   6     1100.02     1087.19     40.70 o 
   5  14   6      246.63      241.84     19.51 o 
   6  14   6      114.59      102.58     28.01 o 
   7  14   6     1297.24     1249.11     53.10 o 
   8  14   6        0.68        0.00     13.90 o 
   1  15   6      438.32      390.68     18.84 o 
   2  15   6       33.93       23.07      9.68 o 
   3  15   6       47.70       50.87     10.12 o 
   4  15   6     1857.17     1843.98     90.51 o 
   5  15   6       23.83       16.96      9.81 o 
   6  15   6     3766.61     3713.32    215.08 o 
   7  15   6      374.73      405.71     31.37 o 
   8  15   6        0.32        0.00     19.02 o 
   0  16   6      643.80      634.10     39.31 o 
   1  16   6        8.90        6.40      8.11 o 
   2  16   6      724.89      780.06     36.70 o 
   3  16   6       11.89        0.00      8.42 o 
   4  16   6      274.08      296.92     21.51 o 
   5  16   6      241.96      238.24     18.06 o 
   6  16   6      135.00      144.85     19.47 o 
   7  16   6      118.31      148.91     22.27 o 
   1  17   6     4515.18     4493.73    146.59 o 
   2  17   6      132.36      103.26     18.81 o 
   3  17   6      211.76      239.36     17.07 o 
   4  17   6      145.03      126.82     23.25 o 
   5  17   6      883.56      940.55     56.68 o 
   6  17   6       24.62        2.40     11.95 o 
   7  17   6       49.79       69.77     21.03 o 
   0  18   6      360.23      376.48    113.96 o 
   1  18   6     2170.72     2202.49     96.83 o 
   2  18   6       13.27       18.64     17.51 o 
   3  18   6       43.57       25.69      9.86 o 
   4  18   6     2464.57     2484.81     76.18 o 
   5  18   6       16.19        3.64     11.00 o 
   6  18   6      224.54      238.31     28.60 o 
   1  19   6        1.28       24.64     18.24 o 
   2  19   6      341.08      350.85     33.49 o 
   3  19   6      283.68      341.98     30.22 o 
   4  19   6      301.51      350.20     28.05 o 
   5  19   6      186.96      247.05     21.22 o 
   0  20   6      411.38      432.67     54.69 o 
   1  20   6     1350.17     1564.44    113.64 o 
   2  20   6        2.15        5.00     11.87 o 
   3  20   6      188.76      207.89     28.95 o 
   4  20   6      847.65      754.75     40.35 o 
   5  20   6      229.80      256.70     39.02 o 
   1  21   6      567.25      571.15     48.59 o 
   2  21   6      145.31      171.92     26.24 o 
   3  21   6        4.85       17.89     18.08 o 
   0  22   6      314.77      397.43     52.47 o 
   1  22   6      702.40      876.70     55.22 o 
   2  22   6     1151.46     1433.18     74.02 o 
   1   1   7    36995.63    34933.50    973.26 o 
   2   1   7      887.92      895.69     21.93 o 
   3   1   7    43321.76    42010.79    987.33 o 
   4   1   7     9863.66     9618.57    232.50 o 
   5   1   7      114.61       78.69      7.85 o 
   6   1   7     2130.61     2071.05     54.40 o 
   7   1   7     5454.15     5310.60    126.18 o 
   8   1   7      420.68      414.05     24.78 o 
   9   1   7     1760.45     1690.77     51.67 o 
  10   1   7        1.56        1.05     10.68 o 
  11   1   7      698.35      731.06     55.91 o 
   0   2   7     5801.48     5656.93    227.92 o 
   1   2   7     9456.36     9160.82    239.84 o 
   2   2   7     6995.70     7132.23    150.61 o 
   3   2   7    14719.77    14757.83    306.82 o 
   4   2   7     1729.24     1710.78     43.18 o 
   5   2   7     3499.21     3219.67     84.26 o 
   6   2   7     1341.18     1434.65     47.22 o 
   7   2   7       29.02       28.35      8.32 o 
   8   2   7      183.88      187.75     15.18 o 
   9   2   7     1246.81     1246.75     41.91 o 
  10   2   7       10.39       12.51     10.81 o 
  11   2   7      322.58      303.53     22.20 o 
   1   3   7     6787.82     6378.32    148.27 o 
   2   3   7     4166.20     4225.62     90.21 o 
   3   3   7      521.94      466.40     13.67 o 
   4   3   7    13029.40    12777.04    265.11 o 
   5   3   7      233.96      259.88     12.22 o 
   6   3   7      187.70      202.40     11.90 o 
   7   3   7      304.42      326.16     18.13 o 
   8   3   7      549.64      586.07     25.18 o 
   9   3   7     1160.50     1114.63     39.07 o 
  10   3   7      501.93      490.76     26.10 o 
  11   3   7        0.28        0.00     16.99 o 
   0   4   7     6522.37     6600.45    206.33 o 
   1   4   7     7410.70     6688.63    155.82 o 
   2   4   7       21.21       14.83      2.78 o 
   3   4   7     2002.34     1712.57     35.22 o 
   4   4   7     4624.53     4515.98     93.05 o 
   5   4   7     4080.89     3565.26     81.17 o 
   6   4   7        0.62       14.46      6.43 o 
   7   4   7     2464.32     2599.00     64.33 o 
   8   4   7       11.34       28.07      9.61 o 
   9   4   7      236.90      226.80     19.14 o 
  10   4   7       64.49       42.44     12.41 o 
   1   5   7     6232.35     5889.03    128.08 o 
   2   5   7     7989.54     8184.12    163.70 o 
   3   5   7    14078.44    13773.22    252.56 o 
   4   5   7      110.55      196.57      8.39 o 
   5   5   7      831.26      897.68     24.97 o 
   6   5   7      688.20      644.35     24.90 o 
   7   5   7       37.38       59.11      9.81 o 
   8   5   7     2886.30     2774.30     77.10 o 
   9   5   7        3.71        0.00      9.57 o 
  10   5   7      664.03      582.75     37.85 o 
   0   6   7      244.48      258.58     15.68 o 
   1   6   7    10837.67    11173.29    244.15 o 
   2   6   7     1765.93     1791.41     39.60 o 
   3   6   7     1789.62     1786.47     34.66 o 
   4   6   7      924.67     1044.77     22.70 o 
   5   6   7     1365.53     1197.50     27.45 o 
   6   6   7     4880.16     5313.98    109.29 o 
   7   6   7      127.39       82.28      9.30 o 
   8   6   7     3834.02     3745.89     94.68 o 
   9   6   7       97.33       92.07     24.48 o 
  10   6   7      923.31      863.56     53.41 o 
   1   7   7     1013.93      961.91     29.15 o 
   2   7   7     5739.82     6468.01    140.53 o 
   3   7   7    17635.54    17405.89    320.26 o 
   4   7   7      183.07      218.06      9.14 o 
   5   7   7     5174.73     5091.51    112.52 o 
   6   7   7     2940.93     2900.54     77.38 o 
   7   7   7     3534.16     3419.71     88.33 o 
   8   7   7      784.98      779.70     33.20 o 
   9   7   7       39.11       39.53     15.08 o 
  10   7   7        3.45        6.12     15.50 o 
   0   8   7     2488.36     2907.55     96.63 o 
   1   8   7     4888.55     4960.09    122.39 o 
   2   8   7     7785.25     7472.96    188.55 o 
   3   8   7      570.32      601.23     15.85 o 
   4   8   7      579.40      619.75     17.08 o 
   5   8   7      718.93      857.29     29.57 o 
   6   8   7     1294.27     1087.49     34.91 o 
   7   8   7     2251.02     2192.44     61.23 o 
   8   8   7      226.85      234.46     18.52 o 
   9   8   7       28.65       24.05     12.47 o 
  10   8   7      339.23      312.93     29.11 o 
   1   9   7      600.46      559.92     20.49 o 
   2   9   7     4433.87     4001.42    117.27 o 
   3   9   7       16.04        5.15      4.05 o 
   4   9   7     1633.18     1607.05     38.59 o 
   5   9   7      778.59      696.02     26.07 o 
   6   9   7     8696.19     8758.08    193.75 o 
   7   9   7        2.56        7.26      6.38 o 
   8   9   7        2.02        2.21     12.94 o 
   9   9   7        1.20        0.00     17.53 o 
  10   9   7      368.61      365.50     31.73 o 
   0  10   7     6860.56     7602.00    289.70 o 
   1  10   7       63.63       69.94      8.21 o 
   2  10   7     7615.17     7179.57    169.09 o 
   3  10   7      150.75      200.15     10.17 o 
   4  10   7      160.31      129.15      9.14 o 
   5  10   7       72.27       75.03      9.16 o 
   6  10   7      355.15      287.11     27.51 o 
   7  10   7     5874.52     5530.68    176.09 o 
   8  10   7      124.05      108.36     14.65 o 
   9  10   7      539.81      527.08     29.12 o 
   1  11   7      171.06      216.40     13.04 o 
   2  11   7     2057.73     2020.46     55.61 o 
   3  11   7      948.03      940.76     28.08 o 
   4  11   7      115.30      141.72     15.35 o 
   5  11   7     1012.86     1061.31     35.66 o 
   6  11   7     1362.54     1222.24     43.92 o 
   7  11   7      428.64      391.56     21.23 o 
   8  11   7       86.31       25.19     15.24 o 
   9  11   7      721.57      724.87     33.89 o 
   0  12   7     1005.90      777.52     42.19 o 
   1  12   7       29.69       28.01      8.66 o 
   2  12   7        0.23        0.00      5.24 o 
   3  12   7      575.50      609.58     23.04 o 
   4  12   7    10499.50    10684.24    267.01 o 
   5  12   7       70.96       94.54     11.57 o 
   6  12   7     1715.58     1735.94     58.47 o 
   7  12   7       89.74       80.72     15.41 o 
   8  12   7      400.77      423.77     50.03 o 
   9  12   7       36.09       42.09     18.05 o 
   1  13   7      641.82      599.37     26.01 o 
   2  13   7      538.40      535.81     24.67 o 
   3  13   7      500.88      518.62     21.25 o 
   4  13   7      987.09      996.51     40.06 o 
   5  13   7        5.19       12.33     10.30 o 
   6  13   7       87.49       67.36     13.48 o 
   7  13   7      142.65      133.78     18.41 o 
   8  13   7     1250.14     1273.48     61.71 o 
   9  13   7       43.46       35.92     17.71 o 
   0  14   7     8233.64     7189.37    277.30 o 
   1  14   7      829.61      653.86     28.07 o 
   2  14   7     2423.36     2349.90     72.97 o 
   3  14   7     1834.37     1752.53     50.28 o 
   4  14   7       13.89       14.73      9.34 o 
   5  14   7      269.56      320.31     28.73 o 
   6  14   7        2.78        6.25     11.74 o 
   7  14   7       54.53       18.32     13.85 o 
   8  14   7      631.17      692.19     54.24 o 
   1  15   7     2686.49     2494.80     69.43 o 
   2  15   7       35.61       59.76     11.25 o 
   3  15   7      883.11      867.05     30.74 o 
   4  15   7     2489.74     2355.55     94.74 o 
   5  15   7     1099.54     1070.80     76.33 o 
   6  15   7     1647.68     1514.94    103.32 o 
   7  15   7      504.81      525.43     33.51 o 
   8  15   7       46.02       49.92     18.72 o 
   0  16   7      334.96      415.59     32.97 o 
   1  16   7    11391.45    10995.47    296.41 o 
   2  16   7       50.85       87.47     18.77 o 
   3  16   7      618.29      679.98     34.20 o 
   4  16   7     1089.34     1161.28     58.66 o 
   5  16   7        0.47        9.26     11.27 o 
   6  16   7      373.70      464.62     48.06 o 
   7  16   7        0.03        0.05     14.72 o 
   1  17   7     4375.29     3981.71    132.22 o 
   2  17   7     1417.83     1342.64     54.98 o 
   3  17   7      224.20      240.42     17.11 o 
   4  17   7      332.72      324.44     21.53 o 
   5  17   7      575.23      559.69     39.80 o 
   6  17   7      484.75      573.05     41.70 o 
   7  17   7       14.58        0.00     14.90 o 
   0  18   7      110.78      133.82     41.07 o 
   1  18   7     1326.14     1231.38     65.11 o 
   2  18   7     2251.07     2278.58    109.23 o 
   3  18   7      113.17      115.53     14.34 o 
   4  18   7        3.68        1.96     14.71 o 
   5  18   7      399.25      371.46     39.53 o 
   6  18   7      544.62      649.65     37.79 o 
   1  19   7       20.52        4.57     16.17 o 
   2  19   7     3343.70     3736.37    165.77 o 
   3  19   7     5574.09     5633.68    192.08 o 
   4  19   7      794.69      858.65     55.51 o 
   5  19   7      296.29      338.94     25.94 o 
   0  20   7     3420.77     3440.46    319.61 o 
   1  20   7      131.29      204.74     29.00 o 
   2  20   7      655.01      689.86     47.84 o 
   3  20   7      572.88      607.31     35.66 o 
   4  20   7      865.23      815.28     54.44 o 
   1  21   7       96.42      130.70     25.32 o 
   2  21   7       52.48       46.31     20.74 o 
   3  21   7        1.44       37.49     20.46 o 
   0  22   7      831.22      842.95    151.08 o 
   1  22   7     1004.83      979.84     58.68 o 
   0   0   8       44.20       31.80      7.95 o 
   1   0   8     6144.87     4063.86    234.35 o 
   2   0   8    21418.02    20985.17    775.31 o 
   3   0   8    59976.80    58455.82   1788.41 o 
   4   0   8     7423.92     7686.18    242.68 o 
   5   0   8      285.47      258.69     18.12 o 
   6   0   8     1427.03     1514.19     59.43 o 
   7   0   8     5482.16     5183.59    174.25 o 
   8   0   8     6482.70     5761.97    194.96 o 
   9   0   8     1114.75     1066.47     53.08 o 
  10   0   8      940.29      996.52     53.62 o 
  11   0   8      233.52      327.50     32.70 o 
   1   1   8    36776.74    34830.45    971.16 o 
   2   1   8    11722.06    11999.58    263.02 o 
   3   1   8     3467.19     3227.31     70.67 o 
   4   1   8     1408.89     1247.46     37.77 o 
   5   1   8     1875.06     1946.61     49.51 o 
   6   1   8     1481.82     1363.54     38.64 o 
   7   1   8      648.24      737.61     26.62 o 
   8   1   8     7976.10     7548.14    176.52 o 
   9   1   8     2264.85     2103.72     60.24 o 
  10   1   8       19.88       21.75     12.72 o 
  11   1   8       39.36       53.95     14.36 o 
   0   2   8     4371.14     4111.25    168.29 o 
   1   2   8    12680.81    12049.05    314.36 o 
   2   2   8    17673.21    17784.56    370.69 o 
   3   2   8     1027.00     1057.05     26.31 o 
   4   2   8    10916.07    10770.44    223.97 o 
   5   2   8      467.66      578.66     19.75 o 
   6   2   8      167.51      271.81     15.66 o 
   7   2   8      129.80      115.03     11.35 o 
   8   2   8     2887.18     2717.57     71.75 o 
   9   2   8       80.42      141.00     14.87 o 
  10   2   8     6388.23     5923.12    145.26 o 
   1   3   8    15565.21    14656.54    357.55 o 
   2   3   8    13858.53    14918.05    325.09 o 
   3   3   8      696.21      600.81     16.82 o 
   4   3   8     1609.75     1667.02     38.27 o 
   5   3   8       39.63       41.31      5.99 o 
   6   3   8       34.35       49.34      8.04 o 
   7   3   8     1031.26     1067.67     35.01 o 
   8   3   8      702.22      629.34     28.47 o 
   9   3   8     2406.96     2332.85     65.22 o 
  10   3   8       18.74        1.18     11.28 o 
   0   4   8       70.90       51.32      9.84 o 
   1   4   8     1731.05     1735.70     44.10 o 
   2   4   8     4870.00     4701.75     95.97 o 
   3   4   8     4714.29     4630.30     91.34 o 
   4   4   8      156.68      159.39      8.30 o 
   5   4   8      141.04      137.21      9.13 o 
   6   4   8     7747.15     7581.55    165.41 o 
   7   4   8     3183.47     2944.59     71.68 o 
   8   4   8      929.20     1019.99     34.79 o 
   9   4   8      334.29      353.09     23.01 o 
  10   4   8      155.78      210.49     24.49 o 
   1   5   8     5682.95     5733.97    137.85 o 
   2   5   8     6359.79     6135.93    124.58 o 
   3   5   8     3539.47     3692.18     71.70 o 
   4   5   8     1016.33      919.50     22.75 o 
   5   5   8       44.61       68.39      8.01 o 
   6   5   8      255.63      260.40     13.61 o 
   7   5   8       19.54       11.55      6.79 o 
   8   5   8     1054.49     1029.71     35.16 o 
   9   5   8      388.16      370.50     21.27 o 
  10   5   8     1784.55     1868.17     64.60 o 
   0   6   8      618.90      528.43     22.81 o 
   1   6   8        2.48       12.88      5.22 o 
   2   6   8      174.81      222.43      8.23 o 
   3   6   8      175.68      188.59      7.63 o 
   4   6   8     4884.66     4962.65     95.48 o 
   5   6   8     6661.90     6768.32    147.07 o 
   6   6   8     2064.46     2041.61     51.66 o 
   7   6   8      146.52      161.93     12.61 o 
   8   6   8     1107.43     1127.94     48.11 o 
   9   6   8      196.91      171.79     23.72 o 
  10   6   8      195.65      162.45     22.78 o 
   1   7   8      418.98      413.74     13.95 o 
   2   7   8      354.18      337.98     15.53 o 
   3   7   8     1126.28     1207.33     29.68 o 
   4   7   8      488.24      582.64     15.08 o 
   5   7   8       50.80       18.74      4.67 o 
   6   7   8     6728.40     6706.94    159.61 o 
   7   7   8     1343.15     1286.63     58.41 o 
   8   7   8     3476.71     3478.86    161.96 o 
   9   7   8       86.86      123.69     19.72 o 
  10   7   8      116.37      161.01     22.57 o 
   0   8   8     9837.81     9029.02    333.83 o 
   1   8   8     1733.97     1749.55     48.37 o 
   2   8   8      168.56      156.17     11.83 o 
   3   8   8      910.97      974.42     23.14 o 
   4   8   8      838.46      782.49     22.05 o 
   5   8   8     2585.41     2537.14     60.05 o 
   6   8   8     3275.47     3026.47     77.39 o 
   7   8   8       27.71       33.67      9.08 o 
   8   8   8      783.98      767.04     38.59 o 
   9   8   8     1123.05     1237.49     91.94 o 
  10   8   8      292.14      295.37     27.59 o 
   1   9   8      390.06      563.46     21.37 o 
   2   9   8       35.18       34.14      7.86 o 
   3   9   8     3851.12     3696.56     77.60 o 
   4   9   8     2202.32     2272.87     51.07 o 
   5   9   8      959.07      859.14     26.13 o 
   6   9   8       16.66       23.11      8.06 o 
   7   9   8       29.47       14.46      9.68 o 
   8   9   8     2603.24     2594.77     76.62 o 
   9   9   8       29.13       66.06     18.36 o 
  10   9   8      666.59      742.40     52.03 o 
   0  10   8     4557.13     4570.42    219.59 o 
   1  10   8     6523.76     6300.52    154.00 o 
   2  10   8        2.00        4.84     11.51 o 
   3  10   8     1567.92     1454.84     35.13 o 
   4  10   8      569.09      563.38     18.41 o 
   5  10   8     1401.97     1336.21     40.83 o 
   6  10   8     2193.66     2112.65     60.81 o 
   7  10   8     1570.20     1592.39     51.39 o 
   8  10   8      202.28      184.47     21.28 o 
   9  10   8      400.10      459.08     32.73 o 
   1  11   8     1006.05      949.67     35.05 o 
   2  11   8     2401.67     2269.01     78.35 o 
   3  11   8     1655.96     1603.80     45.67 o 
   4  11   8     1059.19      973.22     34.77 o 
   5  11   8     4845.97     4837.56    182.01 o 
   6  11   8     1563.07     1488.34     64.06 o 
   7  11   8     2681.87     2391.89     77.48 o 
   8  11   8      389.66      392.80     42.35 o 
   9  11   8        0.52        0.00     10.67 o 
   0  12   8     7515.75     6434.03    247.57 o 
   1  12   8      160.32      120.72     11.54 o 
   2  12   8     2895.62     2439.85     83.86 o 
   3  12   8     1667.00     1653.93     60.89 o 
   4  12   8     2543.77     2687.19     74.56 o 
   5  12   8     1935.53     1904.24     60.27 o 
   6  12   8     8770.82     8010.18    401.84 o 
   7  12   8      729.33      721.10     41.10 o 
   8  12   8      419.41      401.73     32.55 o 
   9  12   8      252.99      221.83     27.18 o 
   1  13   8      207.75      131.49     12.90 o 
   2  13   8     2423.05     2362.33     73.04 o 
   3  13   8     3485.40     3123.46    103.25 o 
   4  13   8     2475.43     2434.97     88.53 o 
   5  13   8     1559.37     1616.83     48.01 o 
   6  13   8      514.96      561.30     30.62 o 
   7  13   8       26.12       28.20     13.32 o 
   8  13   8      161.11      205.46     25.70 o 
   0  14   8      532.57      479.03     33.89 o 
   1  14   8       32.46       38.41      8.55 o 
   2  14   8     1273.54     1088.26     40.33 o 
   3  14   8     1545.56     1446.92     43.95 o 
   4  14   8     1022.35      958.87     32.99 o 
   5  14   8      232.57      203.32     16.39 o 
   6  14   8      129.55      146.08     27.06 o 
   7  14   8        2.04        0.00     13.84 o 
   8  14   8     1604.80     1766.43     77.32 o 
   1  15   8      636.59      603.28     25.25 o 
   2  15   8     4396.83     3959.74    114.93 o 
   3  15   8       41.08       54.49      9.97 o 
   4  15   8        1.37        6.40      8.28 o 
   5  15   8      645.18      694.33     34.45 o 
   6  15   8       61.07       72.78     16.95 o 
   7  15   8      223.12      235.02     25.18 o 
   8  15   8     1449.39     1616.27    117.29 o 
   0  16   8     5776.71     5637.46    224.91 o 
   1  16   8      978.02      959.44     38.81 o 
   2  16   8     1535.68     1470.56     52.22 o 
   3  16   8       58.88       29.57     14.81 o 
   4  16   8      670.46      680.41     45.78 o 
   5  16   8       37.28       52.46     13.05 o 
   6  16   8      122.53      129.39     18.84 o 
   7  16   8       19.23       23.09     15.28 o 
   1  17   8      787.66      689.45     31.61 o 
   2  17   8       62.33       50.68     14.80 o 
   3  17   8      145.83      154.53     15.36 o 
   4  17   8      821.47      776.81     40.10 o 
   5  17   8     1201.24     1225.56     56.82 o 
   6  17   8      457.76      464.79     48.20 o 
   7  17   8      132.74      171.09     23.94 o 
   0  18   8     3298.29     3126.72    184.40 o 
   1  18   8     1176.90     1172.87     51.87 o 
   2  18   8     1013.92      905.05     47.62 o 
   3  18   8       47.72       43.84     11.47 o 
   4  18   8     1265.73     1281.26     46.20 o 
   5  18   8      712.92      796.86     44.97 o 
   6  18   8       47.79       71.10     19.51 o 
   1  19   8      960.90      924.37     55.94 o 
   2  19   8     1415.90     1446.52     74.35 o 
   3  19   8      552.31      582.31     37.42 o 
   4  19   8      532.75      549.11     28.55 o 
   5  19   8      257.50      302.55     32.90 o 
   0  20   8     3591.84     3518.62    275.86 o 
   1  20   8      108.90       73.51     22.10 o 
   2  20   8        9.39       11.73     18.26 o 
   3  20   8      985.41      961.94     48.79 o 
   4  20   8      383.68      392.17     29.01 o 
   1  21   8        4.51       25.32     20.21 o 
   2  21   8       78.95       73.09     16.43 o 
   3  21   8       47.01       49.83     22.15 o 
   0  22   8     2653.01     2737.12    243.96 o 
   1   1   9        0.17        2.65      2.86 o 
   2   1   9     1814.40     1686.46     40.77 o 
   3   1   9     3690.12     3958.28     86.24 o 
   4   1   9     3007.36     3040.39     73.72 o 
   5   1   9      207.56      232.48     12.36 o 
   6   1   9      442.61      396.21     18.04 o 
   7   1   9       51.73       37.72      8.28 o 
   8   1   9     2474.91     2378.22     64.35 o 
   9   1   9        0.03        0.00      8.82 o 
  10   1   9      859.50      862.12     34.25 o 
   0   2   9    18035.44    17864.99    708.06 o 
   1   2   9      598.12      483.62     17.60 o 
   2   2   9      119.05      138.50      7.16 o 
   3   2   9     2850.31     2911.13     65.05 o 
   4   2   9     4068.91     3769.64     83.00 o 
   5   2   9      477.08      479.90     17.61 o 
   6   2   9       66.19       95.20     10.21 o 
   7   2   9     1047.71     1001.34     32.44 o 
   8   2   9     3832.24     3706.24     93.40 o 
   9   2   9       52.71       38.37     13.04 o 
  10   2   9      100.38       88.47     21.73 o 
   1   3   9     9946.19     9704.90    213.34 o 
   2   3   9    17629.28    19060.50    437.62 o 
   3   3   9       21.61       17.49      3.76 o 
   4   3   9      309.91      316.66     12.47 o 
   5   3   9     3251.48     2976.65     71.96 o 
   6   3   9        2.68        3.35      7.81 o 
   7   3   9      185.29      207.07     13.31 o 
   8   3   9     1899.16     1868.01     58.61 o 
   9   3   9      203.34      198.90     16.22 o 
  10   3   9      541.41      572.02     40.69 o 
   0   4   9    13142.15    11643.44    359.38 o 
   1   4   9     8525.19     8355.51    206.71 o 
   2   4   9    32067.61    33262.90    684.04 o 
   3   4   9     2914.13     2992.49     63.99 o 
   4   4   9     5840.00     5573.70    114.45 o 
   5   4   9     1240.37     1413.88     37.98 o 
   6   4   9      220.21      258.91     13.52 o 
   7   4   9      408.47      405.93     18.35 o 
   8   4   9     1051.02      987.38     34.13 o 
   9   4   9      334.01      340.33     20.30 o 
  10   4   9      512.26      499.81     35.62 o 
   1   5   9     1805.10     1639.55     41.03 o 
   2   5   9       91.93      115.43      5.90 o 
   3   5   9     1564.59     1551.96     34.46 o 
   4   5   9      813.06      788.73     20.67 o 
   5   5   9     1790.52     1632.77     41.15 o 
   6   5   9      146.76      126.01      9.82 o 
   7   5   9      237.01      239.52     14.41 o 
   8   5   9     1981.09     1865.59     53.59 o 
   9   5   9       23.75       34.35     11.81 o 
  10   5   9        7.70        0.00     15.96 o 
   0   6   9     9650.73    10083.92    314.39 o 
   1   6   9     7498.41     7250.18    150.77 o 
   2   6   9     2291.50     2450.35     53.40 o 
   3   6   9      225.97      432.72     12.67 o 
   4   6   9       88.90       72.50      6.46 o 
   5   6   9      142.05      131.80      8.66 o 
   6   6   9      502.18      688.83     23.23 o 
   7   6   9     2326.92     2444.92     61.39 o 
   8   6   9     5967.11     5903.38    153.75 o 
   9   6   9       90.26       64.71     16.01 o 
  10   6   9      649.74      711.14     40.80 o 
   1   7   9      304.52      328.22     17.39 o 
   2   7   9     8306.25     7809.48    173.61 o 
   3   7   9      126.34      139.21      6.96 o 
   4   7   9        0.49       13.44      3.78 o 
   5   7   9     2692.39     2693.81     60.96 o 
   6   7   9     4810.68     4766.04    116.24 o 
   7   7   9      110.50       93.52     15.60 o 
   8   7   9      542.67      521.13     32.52 o 
   9   7   9      218.38      212.20     23.31 o 
  10   7   9      653.04      703.41     69.62 o 
   0   8   9        4.22        8.06      6.50 o 
   1   8   9     2688.11     2749.80     71.97 o 
   2   8   9      115.00      221.51     18.57 o 
   3   8   9     3868.01     3905.58     89.42 o 
   4   8   9        0.01        6.73      5.52 o 
   5   8   9       88.72       72.50      9.79 o 
   6   8   9      145.22      177.97     22.48 o 
   7   8   9        7.28       14.61     11.55 o 
   8   8   9        0.36       12.46     11.91 o 
   9   8   9      269.14      253.04     24.85 o 
  10   8   9     1135.00     1373.31     88.38 o 
   1   9   9     2176.78     2014.02     59.76 o 
   2   9   9       43.44       55.91      9.21 o 
   3   9   9        6.75        7.63      5.45 o 
   4   9   9      474.72      544.73     20.14 o 
   5   9   9     6269.38     5882.36    136.73 o 
   6   9   9     7467.93     7210.97    212.64 o 
   7   9   9      374.59      401.15     25.03 o 
   8   9   9       68.96       70.33     16.04 o 
   9   9   9      157.26      162.26     21.54 o 
   0  10   9    17192.74    15436.58    570.89 o 
   1  10   9      114.80      100.89      9.86 o 
   2  10   9      386.57      378.36     18.21 o 
   3  10   9      225.51      249.79     13.54 o 
   4  10   9        0.22        0.00      8.02 o 
   5  10   9        2.02        5.26      8.39 o 
   6  10   9     1768.12     1815.32     51.98 o 
   7  10   9      412.29      425.52     26.07 o 
   8  10   9        4.40        0.00     12.58 o 
   9  10   9      127.51       94.75     19.15 o 
   1  11   9       32.09       24.02     10.07 o 
   2  11   9        0.64        3.77      8.87 o 
   3  11   9     2410.71     2429.45     60.55 o 
   4  11   9     4771.68     4413.58    102.85 o 
   5  11   9        2.49        5.82      7.67 o 
   6  11   9     2370.59     2063.13     62.64 o 
   7  11   9        2.51       13.30     10.98 o 
   8  11   9        0.13        0.00     13.67 o 
   9  11   9       99.42      141.37     23.21 o 
   0  12   9      287.09      233.15     22.68 o 
   1  12   9      444.11      370.99     25.09 o 
   2  12   9      120.51      102.99     11.83 o 
   3  12   9      415.99      375.94     20.05 o 
   4  12   9      861.34      951.06     33.16 o 
   5  12   9      361.75      374.11     21.65 o 
   6  12   9       22.31       16.17     10.10 o 
   7  12   9      142.55      155.64     18.37 o 
   8  12   9     1723.43     1675.61     65.85 o 
   9  12   9      847.62      941.59     53.09 o 
   1  13   9     1151.76     1092.98     40.10 o 
   2  13   9      348.06      341.33     23.11 o 
   3  13   9     1609.72     1492.28     63.83 o 
   4  13   9       32.68       26.87      9.68 o 
   5  13   9     3145.82     2976.74    102.37 o 
   6  13   9      257.57      314.30     25.05 o 
   7  13   9     1840.69     1655.81     75.39 o 
   8  13   9       25.47        0.00     13.35 o 
   0  14   9      107.05       95.46     18.21 o 
   1  14   9     1822.13     1712.51     57.13 o 
   2  14   9     2714.64     2458.93     76.81 o 
   3  14   9     2441.64     2299.52     63.62 o 
   4  14   9     4850.29     4601.40    133.23 o 
   5  14   9      971.10     1172.01     59.53 o 
   6  14   9       48.43       29.19     11.98 o 
   7  14   9        0.39        0.00     11.37 o 
   8  14   9      540.42      597.16     36.73 o 
   1  15   9     1611.52     1393.39     44.59 o 
   2  15   9     2449.21     2156.64     69.50 o 
   3  15   9      883.35      820.54     30.05 o 
   4  15   9     1086.24     1095.08     42.03 o 
   5  15   9      175.20      196.81     18.70 o 
   6  15   9      235.89      257.47     24.30 o 
   7  15   9       24.36       11.05     14.45 o 
   0  16   9    11672.04    10512.54    401.96 o 
   1  16   9       48.66       38.03     11.61 o 
   2  16   9      369.47      421.24     40.08 o 
   3  16   9      329.10      254.49     16.96 o 
   4  16   9      371.16      388.72     32.25 o 
   5  16   9     1368.12     1415.24     95.40 o 
   6  16   9      350.54      243.71     24.01 o 
   7  16   9       50.65       77.22     17.44 o 
   1  17   9      253.83      263.31     20.68 o 
   2  17   9      500.99      421.41     28.49 o 
   3  17   9     1735.71     1805.19     63.43 o 
   4  17   9       70.33       63.44     13.26 o 
   5  17   9      214.06      224.28     21.06 o 
   6  17   9     2511.31     2622.46    184.47 o 
   0  18   9     1722.23     1657.10    115.10 o 
   1  18   9     2051.14     1878.39     73.81 o 
   2  18   9      648.13      566.40     34.05 o 
   3  18   9      112.35      104.69     15.61 o 
   4  18   9      537.90      605.22     30.05 o 
   5  18   9      142.48      117.66     18.92 o 
   6  18   9        7.42       26.25     15.51 o 
   1  19   9       70.98       41.81     22.35 o 
   2  19   9       29.83       56.75     22.45 o 
   3  19   9        6.94        4.42     11.06 o 
   4  19   9       17.92        4.28     11.50 o 
   5  19   9      236.22      274.93     26.96 o 
   0  20   9     4401.52     4175.96    419.18 o 
   1  20   9       52.67       82.85     24.26 o 
   2  20   9      290.92      248.59     31.66 o 
   3  20   9      138.75      142.11     22.43 o 
   4  20   9      418.05      464.41     36.76 o 
   1  21   9      336.83      295.11     35.19 o 
   2  21   9     1046.39     1143.10     64.74 o 
   0   0  10      918.77      888.27     60.99 o 
   1   0  10     7971.11     8005.84    323.04 o 
   2   0  10     6922.59     6782.22    213.14 o 
   3   0  10     4936.15     5298.40    170.01 o 
   4   0  10     1376.09     1310.14     44.48 o 
   5   0  10     6776.52     6775.57    217.45 o 
   6   0  10     3907.43     4223.77    141.74 o 
   7   0  10      171.95      131.73     16.00 o 
   8   0  10    10305.08     9946.01    322.72 o 
   9   0  10        2.90        0.00     19.77 o 
  10   0  10      226.34      250.36     26.59 o 
   1   1  10     5556.68     5337.03    153.89 o 
   2   1  10       59.13       81.10      6.07 o 
   3   1  10    18617.07    18018.86    376.40 o 
   4   1  10     7611.18     7616.35    175.88 o 
   5   1  10      269.67      324.69     15.58 o 
   6   1  10      798.24      809.66     26.53 o 
   7   1  10      444.66      389.80     18.18 o 
   8   1  10     1666.96     1636.29     47.88 o 
   9   1  10      679.24      629.54     27.12 o 
  10   1  10     1091.36      972.31     36.56 o 
   0   2  10     1667.55     2108.86     90.96 o 
   1   2  10    27143.65    27969.43    782.46 o 
   2   2  10     5694.91     6281.59    147.62 o 
   3   2  10      183.73      222.15      8.96 o 
   4   2  10     2477.13     2817.98     63.98 o 
   5   2  10     5649.58     6253.70    142.99 o 
   6   2  10      113.67      169.98     12.60 o 
   7   2  10        7.46        0.00      6.74 o 
   8   2  10      243.64      289.18     17.38 o 
   9   2  10      583.19      558.15     25.17 o 
  10   2  10     1795.40     1882.00     56.84 o 
   1   3  10     8865.03     9128.74    225.72 o 
   2   3  10      896.31      874.46     24.74 o 
   3   3  10       10.71        8.57      3.84 o 
   4   3  10     8985.09     9126.24    193.88 o 
   5   3  10      905.73      815.40     26.48 o 
   6   3  10        3.79        1.89      6.54 o 
   7   3  10        0.56       12.66      7.38 o 
   8   3  10     4878.00     4740.36    125.84 o 
   9   3  10     1455.95     1350.00     61.04 o 
  10   3  10     5045.96     4869.91    122.38 o 
   0   4  10    11291.64    11689.73    407.86 o 
   1   4  10     2905.43     3130.45     72.57 o 
   2   4  10     2306.68     2481.79     58.91 o 
   3   4  10     1192.16     1512.29     35.19 o 
   4   4  10       20.13       10.07      3.93 o 
   5   4  10    13449.61    13354.31    282.93 o 
   6   4  10     1874.98     1675.71     56.59 o 
   7   4  10      884.79      850.09     27.95 o 
   8   4  10     9714.29     9231.33    212.92 o 
   9   4  10     2036.60     1962.84     57.43 o 
  10   4  10       29.53       17.63     13.07 o 
   1   5  10     2933.71     2775.57     65.95 o 
   2   5  10     5379.50     5461.08    117.08 o 
   3   5  10       15.77       10.00      3.16 o 
   4   5  10     2315.66     2366.79     52.99 o 
   5   5  10      182.57      172.68     10.10 o 
   6   5  10     1022.57     1033.52     31.31 o 
   7   5  10      308.18      264.85     15.09 o 
   8   5  10      412.37      423.80     30.72 o 
   9   5  10     2160.06     1999.14     63.76 o 
  10   5  10     1469.69     1514.16     62.88 o 
   0   6  10     7028.64     6961.01    220.31 o 
   1   6  10     9794.46    10329.52    212.72 o 
   2   6  10      751.69      785.48     20.54 o 
   3   6  10    16708.79    16739.19    307.29 o 
   4   6  10       48.86       44.00      5.17 o 
   5   6  10     1111.03     1236.54     33.21 o 
   6   6  10        0.56        8.10      6.07 o 
   7   6  10       34.31       47.76     11.46 o 
   8   6  10     5707.49     5628.87    171.89 o 
   9   6  10       14.45       16.46     11.83 o 
  10   6  10       37.23       44.25     29.45 o 
   1   7  10     6593.22     6750.40    173.79 o 
   2   7  10     7411.95     7531.50    183.28 o 
   3   7  10    18806.96    18103.92    332.86 o 
   4   7  10     1118.91     1078.27     25.96 o 
   5   7  10      187.07      213.09     14.02 o 
   6   7  10      553.76      568.37     24.06 o 
   7   7  10     4076.53     4065.63    103.26 o 
   8   7  10      495.95      453.54     24.64 o 
   9   7  10        1.72        0.00     20.65 o 
  10   7  10       78.10       58.10     18.60 o 
   0   8  10     2703.09     2468.07     84.34 o 
   1   8  10      320.96      352.13     12.94 o 
   2   8  10     3959.64     4219.73    113.89 o 
   3   8  10    10856.82    10892.45    235.81 o 
   4   8  10     1144.74     1123.23     39.20 o 
   5   8  10     1463.84     1378.31     36.30 o 
   6   8  10      881.89      887.84     36.01 o 
   7   8  10      350.16      345.73     28.24 o 
   8   8  10      261.51      213.05     24.10 o 
   9   8  10      265.18      303.44     26.65 o 
   1   9  10     1539.04     1363.81     40.98 o 
   2   9  10      124.13      151.34     12.60 o 
   3   9  10      733.65      788.12     25.40 o 
   4   9  10     4223.09     3854.18     89.74 o 
   5   9  10     1080.83      948.28     32.56 o 
   6   9  10     1300.76     1228.56     45.67 o 
   7   9  10     2329.80     2102.79     71.86 o 
   8   9  10       12.28        6.81     13.04 o 
   9   9  10      333.04      302.24     31.37 o 
   0  10  10      714.36      618.02     37.26 o 
   1  10  10     4750.41     4407.08    124.30 o 
   2  10  10      338.33      302.00     16.48 o 
   3  10  10     2247.27     2153.81     70.86 o 
   4  10  10        4.88        2.28      7.39 o 
   5  10  10      141.89      111.37     12.14 o 
   6  10  10      776.18      796.39     32.58 o 
   7  10  10      107.08      130.91     16.18 o 
   8  10  10       65.41       29.50     14.48 o 
   9  10  10      210.69      262.21     26.23 o 
   1  11  10     5307.51     5041.48    140.91 o 
   2  11  10      547.03      547.13     25.48 o 
   3  11  10      140.28      134.94     12.88 o 
   4  11  10      649.16      646.90     23.75 o 
   5  11  10      675.90      783.38     29.72 o 
   6  11  10      210.60      191.77     17.04 o 
   7  11  10      446.59      381.78     26.95 o 
   8  11  10      364.93      385.32     40.93 o 
   9  11  10        7.07        8.45     17.59 o 
   0  12  10      561.75      525.54     39.53 o 
   1  12  10        0.34        0.00      6.38 o 
   2  12  10      209.01      269.89     21.93 o 
   3  12  10       10.27       23.03      9.36 o 
   4  12  10      402.02      435.01     19.91 o 
   5  12  10      713.91      647.41     26.91 o 
   6  12  10     2611.58     2458.93     90.22 o 
   7  12  10      457.51      460.67     41.03 o 
   8  12  10      854.44      923.92     72.37 o 
   1  13  10        1.25        9.22      7.30 o 
   2  13  10      422.50      342.78     21.85 o 
   3  13  10     1420.18     1366.79     56.32 o 
   4  13  10       91.70      110.39     12.88 o 
   5  13  10      274.28      267.26     24.75 o 
   6  13  10        3.18        3.16     10.23 o 
   7  13  10      131.40      123.56     16.40 o 
   8  13  10        8.30        0.00     31.78 o 
   0  14  10     4718.23     4348.87    176.81 o 
   1  14  10      427.20      386.41     20.10 o 
   2  14  10     1541.61     1311.15     54.21 o 
   3  14  10     2198.98     1894.30     60.28 o 
   4  14  10     1675.33     1586.68     48.33 o 
   5  14  10      615.16      631.01     32.23 o 
   6  14  10       60.37       43.32     13.41 o 
   7  14  10      356.33      341.95     35.19 o 
   8  14  10      313.00      341.58     56.53 o 
   1  15  10      453.21      483.50     29.73 o 
   2  15  10      450.92      481.54     27.73 o 
   3  15  10        0.76        0.00      8.29 o 
   4  15  10       77.55      101.30     12.50 o 
   5  15  10      517.81      540.51     38.50 o 
   6  15  10       24.18       29.23     14.28 o 
   7  15  10       25.40       16.91     14.78 o 
   0  16  10     1291.72     1177.51     64.02 o 
   1  16  10     2012.82     1861.30     63.41 o 
   2  16  10     1792.71     1578.24     55.74 o 
   3  16  10       26.86        8.13      9.05 o 
   4  16  10      170.51      138.00     14.81 o 
   5  16  10       63.57       44.17     22.61 o 
   6  16  10       90.78      113.55     19.18 o 
   7  16  10      366.74      380.74     30.89 o 
   1  17  10       48.41       17.04     11.16 o 
   2  17  10        1.65        8.67     10.94 o 
   3  17  10      310.28      235.87     18.83 o 
   4  17  10      392.77      369.51     25.34 o 
   5  17  10      411.06      460.58     53.74 o 
   6  17  10      166.39      192.65     23.16 o 
   0  18  10        1.33       10.24     15.18 o 
   1  18  10       20.38       23.10     14.07 o 
   2  18  10      262.19      230.93     23.09 o 
   3  18  10       76.78      110.24     14.81 o 
   4  18  10       98.92      135.62     16.55 o 
   5  18  10      400.46      398.08     32.39 o 
   1  19  10       40.19       20.90     20.27 o 
   2  19  10     1123.33     1162.25     57.36 o 
   3  19  10        0.01        1.44     10.47 o 
   4  19  10      337.14      347.81     23.60 o 
   5  19  10      220.78      286.60     31.57 o 
   0  20  10      718.43      719.48    140.47 o 
   1  20  10      118.30       69.52     23.05 o 
   2  20  10       11.43        2.36     18.78 o 
   3  20  10      575.91      640.60     62.62 o 
   4  20  10        7.40       18.59     12.65 o 
   1  21  10       74.17       91.47     26.22 o 
   2  21  10      238.57      262.33     36.71 o 
   1   1  11      376.92      374.46     19.34 o 
   2   1  11     8172.39     8322.22    206.52 o 
   3   1  11     7371.27     8159.21    173.52 o 
   4   1  11     1823.43     1897.24     49.15 o 
   5   1  11      121.40      101.87      9.50 o 
   6   1  11     7786.95     7656.92    174.95 o 
   7   1  11      338.91      289.73     15.93 o 
   8   1  11     1520.41     1497.83     44.76 o 
   9   1  11     2383.95     2440.75     67.29 o 
  10   1  11      591.42      592.38     31.61 o 
   0   2  11     6417.38     5668.85    232.30 o 
   1   2  11     1133.60     1368.54     44.34 o 
   2   2  11     4236.00     4217.80    101.51 o 
   3   2  11     3438.17     3437.03     76.64 o 
   4   2  11      582.63      721.40     21.07 o 
   5   2  11        0.78       10.82      7.54 o 
   6   2  11       77.30       96.49      9.36 o 
   7   2  11     1197.89     1216.55     40.43 o 
   8   2  11     5655.68     5482.79    131.40 o 
   9   2  11     2207.88     2198.74     61.82 o 
  10   2  11      332.89      296.62     23.28 o 
   1   3  11      200.44      174.92     14.31 o 
   2   3  11      587.48      646.57     20.05 o 
   3   3  11      331.74      403.87     13.48 o 
   4   3  11     2826.68     2679.42     61.67 o 
   5   3  11     2379.69     2233.07     56.04 o 
   6   3  11     1798.64     1594.12     43.35 o 
   7   3  11       10.64       12.11      7.11 o 
   8   3  11       36.39       28.70     11.92 o 
   9   3  11      148.26      160.98     16.71 o 
  10   3  11      218.22      226.48     20.06 o 
   0   4  11     3180.36     2974.28    111.66 o 
   1   4  11    11549.77    12000.58    264.51 o 
   2   4  11     9470.00     9208.79    204.03 o 
   3   4  11      252.33      155.57     10.02 o 
   4   4  11      775.28      887.23     23.83 o 
   5   4  11     6513.35     6265.29    137.70 o 
   6   4  11      974.16     1109.93     33.19 o 
   7   4  11     4103.51     4034.68     94.28 o 
   8   4  11     1028.38     1048.53     35.35 o 
   9   4  11       18.59       28.57     11.21 o 
  10   4  11     1211.70     1162.54     45.20 o 
   1   5  11     1657.98     1634.92     46.71 o 
   2   5  11      172.56      132.15      8.17 o 
   3   5  11      189.19      167.48      8.81 o 
   4   5  11       29.05       55.29      6.27 o 
   5   5  11      650.94      644.51     20.87 o 
   6   5  11       45.45       31.34      6.87 o 
   7   5  11     4947.96     5001.58    114.18 o 
   8   5  11     2265.97     2198.29     79.82 o 
   9   5  11      364.29      422.29     24.95 o 
  10   5  11     1847.10     1928.21     64.32 o 
   0   6  11       98.37       71.98      9.03 o 
   1   6  11      620.16      750.22     22.62 o 
   2   6  11     7772.21     7552.01    152.78 o 
   3   6  11        8.63       33.54      5.48 o 
   4   6  11       70.00       97.98      7.27 o 
   5   6  11        6.04       28.13     10.33 o 
   6   6  11     2883.05     2757.77     72.16 o 
   7   6  11      954.67      996.47     34.16 o 
   8   6  11      505.16      442.78     36.59 o 
   9   6  11      867.68      877.43     37.08 o 
  10   6  11      314.61      365.90     24.78 o 
   1   7  11     3941.69     3756.54     82.29 o 
   2   7  11      160.92      216.53     11.52 o 
   3   7  11      226.20      185.34      8.62 o 
   4   7  11      329.48      281.76     12.51 o 
   5   7  11     1040.74     1111.93     34.50 o 
   6   7  11     1471.64     1351.07     45.10 o 
   7   7  11     1041.06     1030.09     35.32 o 
   8   7  11     2494.57     2460.52     73.46 o 
   9   7  11     1821.38     1962.58     63.39 o 
  10   7  11      543.99      624.16     43.61 o 
   0   8  11      390.09      465.88     28.90 o 
   1   8  11     4359.22     4638.04    108.11 o 
   2   8  11      306.99      304.71     18.77 o 
   3   8  11     4178.51     3909.92    100.94 o 
   4   8  11     1192.73     1106.53     32.78 o 
   5   8  11        1.55        0.00      7.50 o 
   6   8  11        0.66        5.25      8.84 o 
   7   8  11     2232.38     2231.56    105.42 o 
   8   8  11       68.76       82.19     16.39 o 
   9   8  11      480.15      517.83     34.51 o 
   1   9  11     2655.66     2529.43     66.28 o 
   2   9  11       34.12       21.36      7.04 o 
   3   9  11       20.72       17.26     11.05 o 
   4   9  11     3813.66     3627.35     88.26 o 
   5   9  11       68.46       82.23     11.62 o 
   6   9  11      579.61      553.65     27.79 o 
   7   9  11       91.02       79.02     14.35 o 
   8   9  11      486.38      514.49     36.72 o 
   9   9  11      434.11      399.84     30.98 o 
   0  10  11     5235.99     5370.46    212.95 o 
   1  10  11       15.39        0.58      7.14 o 
   2  10  11       62.02       51.43     11.53 o 
   3  10  11     7017.78     6949.88    172.12 o 
   4  10  11     1539.82     1468.48     41.54 o 
   5  10  11     2456.34     2330.64     63.36 o 
   6  10  11       78.02       64.79     13.29 o 
   7  10  11      226.44      304.03     24.28 o 
   8  10  11       92.40       83.52     18.74 o 
   9  10  11     1130.00     1250.69     66.06 o 
   1  11  11       14.58       21.32      7.12 o 
   2  11  11      411.97      374.86     28.05 o 
   3  11  11     2492.91     2385.08     71.50 o 
   4  11  11      682.26      639.86     24.47 o 
   5  11  11       32.87       31.23      9.53 o 
   6  11  11      902.23      875.28     35.24 o 
   7  11  11      330.17      300.79     41.74 o 
   8  11  11       15.32       29.86     15.70 o 
   9  11  11       77.53       67.33     19.31 o 
   0  12  11      429.92      321.04     31.78 o 
   1  12  11     3059.84     2858.86     78.76 o 
   2  12  11     7315.16     6463.66    178.56 o 
   3  12  11       10.14        0.00      8.06 o 
   4  12  11      929.67      843.64     30.40 o 
   5  12  11       18.48       69.69     11.44 o 
   6  12  11     1330.03     1200.77     46.81 o 
   7  12  11      194.49      208.82     31.22 o 
   8  12  11      147.62      123.90     23.33 o 
   1  13  11      745.44      627.17     26.28 o 
   2  13  11      807.00      770.27     33.30 o 
   3  13  11     2044.35     1984.22     72.73 o 
   4  13  11      118.93      113.63     12.86 o 
   5  13  11      420.04      409.64     22.57 o 
   6  13  11     6199.80     6329.78    211.91 o 
   7  13  11     2660.87     2567.66    112.07 o 
   8  13  11       61.80       24.49     23.71 o 
   0  14  11     3201.50     3031.40    152.40 o 
   1  14  11      885.83      754.56     29.90 o 
   2  14  11      405.40      336.04     21.98 o 
   3  14  11      893.98      767.43     34.38 o 
   4  14  11       96.77       76.99     11.45 o 
   5  14  11        3.53       14.23     11.65 o 
   6  14  11     1789.37     1558.97    154.84 o 
   7  14  11      132.43       96.84     17.40 o 
   1  15  11     1299.63     1133.16     44.44 o 
   2  15  11       59.62       36.24     11.63 o 
   3  15  11     1460.98     1313.52     46.31 o 
   4  15  11      100.74      109.94     14.16 o 
   5  15  11       15.89        8.22     10.41 o 
   6  15  11       28.33       23.86     15.65 o 
   7  15  11      290.18      344.88     48.96 o 
   0  16  11     4158.62     3453.86    157.42 o 
   1  16  11      340.24      269.85     23.86 o 
   2  16  11     3482.15     3080.13    109.86 o 
   3  16  11      999.29      965.77     36.07 o 
   4  16  11     2775.73     2661.58     93.51 o 
   5  16  11     3078.85     3054.19    156.37 o 
   6  16  11      240.39      240.18     54.32 o 
   1  17  11     3553.36     3188.90    112.32 o 
   2  17  11      601.81      560.03     30.24 o 
   3  17  11       29.00       15.01     11.00 o 
   4  17  11      135.31      132.75     29.70 o 
   5  17  11        0.95       11.16     12.58 o 
   6  17  11       49.41       52.02     16.15 o 
   0  18  11     6911.15     6258.97    249.98 o 
   1  18  11     2343.56     2120.29     72.03 o 
   2  18  11      486.22      542.80     35.83 o 
   3  18  11      141.08      177.93     21.05 o 
   4  18  11     1082.47     1168.21     82.10 o 
   5  18  11      423.24      469.78     30.05 o 
   1  19  11       66.45       22.43     14.67 o 
   2  19  11      717.96      666.53     39.17 o 
   3  19  11      234.84      186.58     18.68 o 
   4  19  11      789.68      814.62     46.76 o 
   0  20  11     1089.73     1020.75     90.20 o 
   1  20  11      736.47      725.40     52.79 o 
   2  20  11        6.22        0.00     18.92 o 
   3  20  11      408.16      429.52     29.80 o 
   1  21  11       59.71       18.71     22.41 o 
   0   0  12      535.06      347.48     31.81 o 
   1   0  12     7532.34     8008.33    325.51 o 
   2   0  12     2659.70     2814.82     93.97 o 
   3   0  12    68440.51    68299.13   2092.27 o 
   4   0  12     5721.26     6338.62    185.85 o 
   5   0  12      128.65      105.51     11.96 o 
   6   0  12    13297.61    13330.58    419.91 o 
   7   0  12     8356.51     8080.09    262.81 o 
   8   0  12     1235.85     1289.56     56.73 o 
   9   0  12     2504.13     2462.10     95.77 o 
  10   0  12      137.66      171.61     24.51 o 
   1   1  12      495.45      525.41     25.47 o 
   2   1  12     1030.07     1071.79     31.77 o 
   3   1  12       40.84       45.29      8.98 o 
   4   1  12     3000.07     2872.33     71.00 o 
   5   1  12     1743.98     1850.25     52.17 o 
   6   1  12      403.78      410.86     17.82 o 
   7   1  12        7.28       10.99      6.92 o 
   8   1  12      877.72      889.01     30.83 o 
   9   1  12     1822.38     1900.85     55.27 o 
  10   1  12      921.27      942.29     35.17 o 
   0   2  12     1372.65     1777.34    112.71 o 
   1   2  12      216.65      285.49     25.42 o 
   2   2  12     3525.05     3518.77     86.03 o 
   3   2  12       75.48       75.11      5.93 o 
   4   2  12     2026.95     2002.01     48.12 o 
   5   2  12       72.86       79.66      7.83 o 
   6   2  12      953.03      968.51     29.97 o 
   7   2  12     1089.41     1070.61     36.80 o 
   8   2  12       75.92       61.87      9.85 o 
   9   2  12     2027.11     1984.52     56.81 o 
  10   2  12      511.93      567.04     26.78 o 
   1   3  12        7.72       13.96      4.64 o 
   2   3  12     1846.92     2000.93     51.35 o 
   3   3  12      782.70      937.85     25.18 o 
   4   3  12     1770.85     1796.87     43.52 o 
   5   3  12    13906.16    13951.97    309.54 o 
   6   3  12     1745.54     1744.46     45.47 o 
   7   3  12     2682.47     2402.98     60.36 o 
   8   3  12      884.80      881.21     30.01 o 
   9   3  12      399.63      399.23     23.81 o 
  10   3  12       12.98       11.24     10.87 o 
   0   4  12    13369.10    12219.63    426.69 o 
   1   4  12     1083.09     1155.98     30.60 o 
   2   4  12      236.74      192.54     11.80 o 
   3   4  12      642.61      695.15     19.48 o 
   4   4  12      389.00      540.45     17.10 o 
   5   4  12       72.28       52.98      8.81 o 
   6   4  12     1464.70     1583.53     41.94 o 
   7   4  12     3606.82     3365.31     79.96 o 
   8   4  12       20.62       21.62      8.84 o 
   9   4  12       39.24       28.33     12.80 o 
  10   4  12       12.88        5.54     15.66 o 
   1   5  12     1083.50     1055.29     28.38 o 
   2   5  12       29.50       34.34      4.51 o 
   3   5  12     4881.33     4747.92     99.91 o 
   4   5  12      637.17      661.74     19.80 o 
   5   5  12        5.87       22.92      5.74 o 
   6   5  12     4838.02     4731.68    107.95 o 
   7   5  12     1016.94      982.23     35.58 o 
   8   5  12      309.70      263.79     22.32 o 
   9   5  12      477.36      457.24     33.78 o 
  10   5  12        5.19        0.00     12.72 o 
   0   6  12       57.40       58.72      8.98 o 
   1   6  12      995.33     1015.01     30.43 o 
   2   6  12      759.26      828.80     27.05 o 
   3   6  12      864.61      975.89     25.39 o 
   4   6  12     2424.19     2394.79     53.89 o 
   5   6  12      237.16      252.52     13.79 o 
   6   6  12     2746.21     2894.24     75.36 o 
   7   6  12      695.02      696.08     33.56 o 
   8   6  12      249.96      279.14     28.18 o 
   9   6  12       48.97       41.30     12.56 o 
  10   6  12      967.28     1032.88     45.24 o 
   1   7  12     3691.96     3614.41     85.14 o 
   2   7  12       58.14       62.51      7.20 o 
   3   7  12     1240.13     1050.46     36.75 o 
   4   7  12       78.49      126.88     13.12 o 
   5   7  12        0.55       14.96      7.96 o 
   6   7  12      544.05      563.24     27.88 o 
   7   7  12      225.28      265.64     21.71 o 
   8   7  12      248.52      253.31     23.52 o 
   9   7  12      176.99      143.98     21.10 o 
   0   8  12     5647.46     5136.94    166.69 o 
   1   8  12     1496.75     1401.42     39.14 o 
   2   8  12        2.50       18.01      6.71 o 
   3   8  12       14.90       14.47      7.35 o 
   4   8  12     2267.67     2229.23     59.42 o 
   5   8  12        2.34        4.84      8.31 o 
   6   8  12     1271.01     1324.95     47.76 o 
   7   8  12     1148.61     1108.24     50.50 o 
   8   8  12        0.75       14.00     13.15 o 
   9   8  12      365.71      423.74     38.63 o 
   1   9  12      387.40      415.68     28.72 o 
   2   9  12     4180.12     4096.63    113.22 o 
   3   9  12      499.17      444.51     21.15 o 
   4   9  12     2637.99     2767.15     75.50 o 
   5   9  12     3983.91     4167.55    118.80 o 
   6   9  12     3506.60     3429.98    101.42 o 
   7   9  12        7.58        0.00     10.68 o 
   8   9  12     1196.54     1200.07     52.28 o 
   9   9  12      300.63      342.08     34.75 o 
   0  10  12    11787.66    10542.43    399.63 o 
   1  10  12      216.13      251.51     15.93 o 
   2  10  12     3007.49     2722.42     74.46 o 
   3  10  12        0.88        0.00      6.93 o 
   4  10  12     7676.80     7527.00    167.72 o 
   5  10  12     2321.70     2249.69     66.47 o 
   6  10  12     1717.57     1642.61     57.09 o 
   7  10  12      507.58      446.88     27.35 o 
   8  10  12      382.79      410.15     29.31 o 
   9  10  12      224.86      283.47     43.20 o 
   1  11  12     1296.12     1363.81     43.19 o 
   2  11  12        5.41        5.87      7.73 o 
   3  11  12      194.36      193.50     16.59 o 
   4  11  12     2035.14     1830.05     49.95 o 
   5  11  12      232.79      201.34     16.62 o 
   6  11  12     2334.22     2347.03     75.11 o 
   7  11  12       83.39      104.38     16.82 o 
   8  11  12      148.27      132.12     30.98 o 
   0  12  12     1452.10     1657.70     85.14 o 
   1  12  12     1859.90     1611.42     50.05 o 
   2  12  12       11.06        6.24      8.29 o 
   3  12  12      821.78      695.86     44.07 o 
   4  12  12     1665.97     1532.55     47.09 o 
   5  12  12      167.73      213.73     16.73 o 
   6  12  12      129.48      153.65     19.16 o 
   7  12  12      265.78      259.16     22.63 o 
   8  12  12      142.59      108.20     19.21 o 
   1  13  12       59.46       81.60     12.64 o 
   2  13  12    14148.60    12565.12    334.78 o 
   3  13  12     3373.21     3214.46    106.36 o 
   4  13  12     2537.52     2498.49     77.04 o 
   5  13  12      504.47      472.32     25.79 o 
   6  13  12        0.06        0.00     10.87 o 
   7  13  12        1.07        0.00     28.07 o 
   8  13  12     2413.68     2618.02     93.37 o 
   0  14  12     3388.62     2959.82    130.12 o 
   1  14  12     2241.43     2054.08     68.46 o 
   2  14  12      594.85      580.35     29.40 o 
   3  14  12      180.77      152.74     17.03 o 
   4  14  12      505.57      444.05     22.36 o 
   5  14  12       33.38       61.87     16.00 o 
   6  14  12     5103.00     5111.89    213.45 o 
   7  14  12      329.43      282.93     24.48 o 
   1  15  12      348.61      311.13     22.19 o 
   2  15  12      810.10      775.55     35.68 o 
   3  15  12        0.79        0.00     10.04 o 
   4  15  12      161.89      107.87     16.86 o 
   5  15  12      915.84      822.90     80.21 o 
   6  15  12     2078.64     1829.09    120.60 o 
   7  15  12      163.61      212.19     25.47 o 
   0  16  12      486.13      455.30     43.60 o 
   1  16  12      312.15      329.56     23.03 o 
   2  16  12       26.02       31.99     11.89 o 
   3  16  12      818.21      766.40     36.55 o 
   4  16  12      853.97      684.59     53.26 o 
   5  16  12      493.08      470.28     29.35 o 
   6  16  12       26.12        5.50     13.84 o 
   1  17  12      777.25      745.53     36.12 o 
   2  17  12     2001.52     1816.45     83.01 o 
   3  17  12       28.21       19.99     12.74 o 
   4  17  12     3745.05     3622.85    171.42 o 
   5  17  12      247.93      300.27     49.64 o 
   6  17  12     1094.75     1103.74     83.79 o 
   0  18  12       22.70       52.96     18.74 o 
   1  18  12      236.80      210.10     24.13 o 
   2  18  12      190.20      150.26     23.51 o 
   3  18  12      482.74      461.17     35.36 o 
   4  18  12     1130.88     1162.00     73.59 o 
   5  18  12       23.48       32.40     14.71 o 
   1  19  12       99.75      102.96     19.67 o 
   2  19  12     1439.84     1558.04    104.11 o 
   3  19  12      288.26      305.56     23.64 o 
   4  19  12      481.00      515.65     53.95 o 
   0  20  12       57.29       62.90     34.29 o 
   1  20  12      105.49       71.96     25.51 o 
   2  20  12      570.90      616.09     58.15 o 
   3  20  12       72.96       82.71     16.84 o 
   1   1  13       73.57       70.28      9.61 o 
   2   1  13       18.84       18.27      4.55 o 
   3   1  13      190.87      138.43      7.70 o 
   4   1  13     1354.27     1290.34     36.27 o 
   5   1  13       15.97       11.31      4.15 o 
   6   1  13       16.47       16.26      7.25 o 
   7   1  13      101.01      130.04     11.97 o 
   8   1  13     3192.92     3212.17     82.55 o 
   9   1  13        6.02        0.00     12.25 o 
  10   1  13      288.46      293.94     19.72 o 
   0   2  13     1211.38     1409.87     66.54 o 
   1   2  13        2.75       21.07     16.41 o 
   2   2  13       57.03       39.64      5.91 o 
   3   2  13       84.90       80.73      6.50 o 
   4   2  13     4323.32     4383.44     97.34 o 
   5   2  13      103.98      107.61      8.73 o 
   6   2  13     1838.05     1700.26     46.22 o 
   7   2  13     2678.74     2472.68     70.64 o 
   8   2  13       51.40       36.89      8.27 o 
   9   2  13       10.82        7.92      8.57 o 
  10   2  13      371.69      338.45     23.12 o 
   1   3  13       48.64       40.70      6.07 o 
   2   3  13        9.75        0.00      3.95 o 
   3   3  13      256.71      236.99     10.50 o 
   4   3  13     1242.05     1222.27     31.88 o 
   5   3  13     2647.43     2480.32     61.94 o 
   6   3  13        6.59       12.35      6.50 o 
   7   3  13      957.67      950.60     31.41 o 
   8   3  13     1374.43     1394.37     40.66 o 
   9   3  13      108.61      105.17     14.32 o 
  10   3  13     1437.11     1457.96     52.08 o 
   0   4  13      347.50      386.12     57.90 o 
   1   4  13        7.90       10.00      3.52 o 
   2   4  13      299.18      373.21     18.06 o 
   3   4  13     2343.70     2329.04     52.38 o 
   4   4  13      540.68      603.72     18.63 o 
   5   4  13      457.94      520.78     18.23 o 
   6   4  13     7908.09     7431.37    163.34 o 
   7   4  13     3187.48     3222.98     81.20 o 
   8   4  13      810.62      843.87     32.77 o 
   9   4  13      174.50      120.55     15.75 o 
  10   4  13       49.08       56.31     14.91 o 
   1   5  13     3304.02     3472.39     81.26 o 
   2   5  13      958.90     1026.80     28.60 o 
   3   5  13      631.75      701.32     20.20 o 
   4   5  13     2551.94     2451.03     55.47 o 
   5   5  13        0.17        5.38      5.25 o 
   6   5  13     6254.06     6274.47    151.31 o 
   7   5  13     1030.06     1016.55     41.49 o 
   8   5  13      314.39      334.96     32.39 o 
   9   5  13      338.54      293.16     20.98 o 
   0   6  13    31043.04    32736.00   1124.61 o 
   1   6  13      408.95      397.87     20.10 o 
   2   6  13     2334.21     2019.73     57.20 o 
   3   6  13     1157.25     1122.90     32.20 o 
   4   6  13     2031.50     1973.21     46.45 o 
   5   6  13     5807.24     5925.84    141.72 o 
   6   6  13       77.96       44.92      9.23 o 
   7   6  13     1214.89     1142.98     38.41 o 
   8   6  13     2592.56     2584.96     72.15 o 
   9   6  13      620.26      681.84     39.60 o 
   1   7  13     2578.32     2369.67     59.19 o 
   2   7  13     2023.13     2104.54     68.35 o 
   3   7  13     1244.93     1249.54     45.42 o 
   4   7  13      763.19      721.42     33.26 o 
   5   7  13     4779.30     4665.28    130.17 o 
   6   7  13     3871.59     3872.32    111.61 o 
   7   7  13     2093.00     2273.94     73.42 o 
   8   7  13     1948.06     2012.68     69.21 o 
   9   7  13      365.02      314.22     26.81 o 
   0   8  13      578.95      430.23     32.38 o 
   1   8  13     5599.19     5661.27    142.40 o 
   2   8  13      122.92      133.10     13.41 o 
   3   8  13      242.55      285.60     18.15 o 
   4   8  13     3018.53     2844.79     72.88 o 
   5   8  13     1075.52     1147.16     42.05 o 
   6   8  13     1500.27     1393.03     50.17 o 
   7   8  13     1687.27     1596.57     56.76 o 
   8   8  13      552.25      625.52     33.41 o 
   9   8  13       36.09       17.32     19.51 o 
   1   9  13     2516.53     2418.42     68.11 o 
   2   9  13     4762.70     4490.57    123.82 o 
   3   9  13     2267.91     2026.45     62.35 o 
   4   9  13     1884.20     1756.42     49.97 o 
   5   9  13       47.17       67.24     12.62 o 
   6   9  13      213.70      268.62     29.05 o 
   7   9  13       15.53       28.19     12.74 o 
   8   9  13      368.85      387.07     28.96 o 
   9   9  13        4.26        1.72     14.54 o 
   0  10  13      440.62      315.49     45.00 o 
   1  10  13      233.77      214.08     14.81 o 
   2  10  13      308.08      284.62     19.59 o 
   3  10  13      146.19      158.59     18.37 o 
   4  10  13       79.01       70.12     10.59 o 
   5  10  13     1245.64     1421.52     50.22 o 
   6  10  13     1433.58     1484.52     53.14 o 
   7  10  13      219.04      217.78     20.32 o 
   8  10  13       79.00       75.71     17.23 o 
   1  11  13      137.47      112.90     11.88 o 
   2  11  13     2031.41     1940.47     64.61 o 
   3  11  13      356.38      327.26     21.61 o 
   4  11  13      734.34      768.08     27.83 o 
   5  11  13       23.22       13.36     10.03 o 
   6  11  13      712.00      661.48     49.71 o 
   7  11  13     1087.05     1165.60     47.55 o 
   8  11  13      175.27      152.36     31.36 o 
   0  12  13     5264.71     4238.42    247.49 o 
   1  12  13        9.66        2.50      8.72 o 
   2  12  13     2185.52     2069.24     68.60 o 
   3  12  13      300.37      331.32     22.52 o 
   4  12  13        2.85        7.01      8.61 o 
   5  12  13       36.55       41.60     12.44 o 
   6  12  13      300.43      343.65     24.37 o 
   7  12  13      431.24      422.09     40.62 o 
   8  12  13      375.26      415.34     31.13 o 
   1  13  13      822.10      755.37     34.27 o 
   2  13  13     3296.82     2867.95     89.16 o 
   3  13  13     2197.70     1975.34    101.81 o 
   4  13  13      770.46      686.29     28.64 o 
   5  13  13        0.92        0.00     14.82 o 
   6  13  13       39.33       21.76     12.27 o 
   7  13  13       11.14        0.13     19.09 o 
   0  14  13      276.29      306.07     30.86 o 
   1  14  13     1627.64     1402.24     52.20 o 
   2  14  13      217.43      193.24     20.91 o 
   3  14  13      246.50      301.22     24.42 o 
   4  14  13      361.97      333.22     20.46 o 
   5  14  13       42.34       34.74     12.25 o 
   6  14  13       23.12       30.43     12.35 o 
   7  14  13        7.68        1.93     21.80 o 
   1  15  13      324.88      295.89     23.43 o 
   2  15  13       16.60       13.09     10.73 o 
   3  15  13        5.27        0.53     10.67 o 
   4  15  13      405.99      461.96     29.51 o 
   5  15  13     2073.08     1987.77    119.66 o 
   6  15  13      274.28      244.79     23.31 o 
   7  15  13       85.34       63.57     18.90 o 
   0  16  13     6340.17     5747.75    233.57 o 
   1  16  13     2558.74     2224.44     74.45 o 
   2  16  13     7274.16     6278.81    177.76 o 
   3  16  13       61.24       66.81     15.06 o 
   4  16  13      343.07      360.56     23.35 o 
   5  16  13      467.13      452.83     45.48 o 
   6  16  13       14.20        0.00     13.54 o 
   1  17  13      972.72      902.02     40.38 o 
   2  17  13       10.82        4.30     11.52 o 
   3  17  13       52.00       48.26     12.17 o 
   4  17  13      194.94      192.27     32.21 o 
   5  17  13      232.15      179.43     23.49 o 
   0  18  13      775.19      799.15     54.86 o 
   1  18  13      610.16      541.85     31.17 o 
   2  18  13     2252.20     2134.27     83.72 o 
   3  18  13      915.05      989.90     52.95 o 
   4  18  13        3.65        0.00     12.05 o 
   1  19  13      493.77      411.32     33.13 o 
   2  19  13      168.15      135.49     21.77 o 
   3  19  13       13.97       16.67     12.91 o 
   0  20  13     2112.41     2118.60    146.73 o 
   1  20  13       95.50       79.08     24.48 o 
   2  20  13      113.19       93.61     25.35 o 
   0   0  14      552.90      583.14     50.36 o 
   1   0  14     5707.48     5340.95    222.65 o 
   2   0  14     1808.33     1694.62     79.55 o 
   3   0  14      229.57      307.63     35.66 o 
   4   0  14    10557.52    11259.06    323.28 o 
   5   0  14     3360.84     3490.33    119.19 o 
   6   0  14     8721.17     7915.55    255.81 o 
   7   0  14      307.95      281.91     21.20 o 
   8   0  14     1966.85     1797.50     73.19 o 
   9   0  14        6.22        4.70     12.63 o 
  10   0  14      140.45      211.48     25.49 o 
   1   1  14     4521.67     4371.45    150.75 o 
   2   1  14       16.76       18.88      4.82 o 
   3   1  14      248.00      243.71     11.30 o 
   4   1  14       23.06       24.28      5.53 o 
   5   1  14     2131.85     2003.32     57.00 o 
   6   1  14       64.03       72.93      8.30 o 
   7   1  14        7.71       19.83      7.83 o 
   8   1  14      793.49      845.91     31.02 o 
   9   1  14       26.74       26.15     11.26 o 
  10   1  14      288.85      379.60     21.53 o 
   0   2  14     2357.41     2664.36    116.31 o 
   1   2  14       58.56       69.85      9.56 o 
   2   2  14      260.00      343.85     14.18 o 
   3   2  14     8834.70     8664.78    185.52 o 
   4   2  14       21.36       18.58      5.39 o 
   5   2  14       57.35       72.07      8.09 o 
   6   2  14     1584.36     1629.29     45.12 o 
   7   2  14       84.41       85.58     10.11 o 
   8   2  14       68.13       94.37     12.68 o 
   9   2  14        5.77       13.09      8.06 o 
  10   2  14       25.44       34.63     12.37 o 
   1   3  14     8341.53     8314.35    222.28 o 
   2   3  14      286.51      301.34     12.91 o 
   3   3  14      103.48       99.05      9.49 o 
   4   3  14      257.39      245.14     12.03 o 
   5   3  14    13497.95    13482.79    300.15 o 
   6   3  14      310.83      334.45     15.65 o 
   7   3  14       52.22       43.64      8.36 o 
   8   3  14      355.02      381.25     19.76 o 
   9   3  14     1138.48     1147.55     43.32 o 
   0   4  14        7.73        4.97      6.78 o 
   1   4  14     2850.68     2859.42     77.89 o 
   2   4  14      170.30      165.00      9.30 o 
   3   4  14     5015.52     5284.57    111.51 o 
   4   4  14      169.96      149.28      9.03 o 
   5   4  14     4192.45     4075.78     92.74 o 
   6   4  14       58.24       87.52     10.36 o 
   7   4  14      145.11      168.80     13.66 o 
   8   4  14      107.69      124.84     13.81 o 
   9   4  14      152.28      114.56     14.83 o 
   1   5  14      211.86      211.58     12.65 o 
   2   5  14     1650.57     1595.35     41.46 o 
   3   5  14     6344.79     6217.39    129.57 o 
   4   5  14      783.11      807.49     23.29 o 
   5   5  14     4583.78     4528.67    102.70 o 
   6   5  14     1489.11     1563.45     46.42 o 
   7   5  14     3351.82     3372.71     88.82 o 
   8   5  14        9.86        1.83      9.26 o 
   9   5  14      503.64      497.10     32.98 o 
   0   6  14      888.30      726.00     36.38 o 
   1   6  14     2252.27     2152.23     61.00 o 
   2   6  14      698.38      639.43     24.13 o 
   3   6  14     2416.53     2328.17     66.25 o 
   4   6  14        7.20        5.34      9.09 o 
   5   6  14      734.46      854.67     33.99 o 
   6   6  14        4.24        0.00      8.73 o 
   7   6  14     1464.75     1479.37     53.42 o 
   8   6  14        7.93        0.00     10.92 o 
   9   6  14       20.58       53.35     17.20 o 
   1   7  14      377.80      447.69     19.24 o 
   2   7  14      760.02      812.96     33.52 o 
   3   7  14        0.32        0.00      7.21 o 
   4   7  14       24.69       33.97      8.39 o 
   5   7  14      114.57      145.75     14.87 o 
   6   7  14     3654.62     3893.13    112.65 o 
   7   7  14     1307.24     1303.92     49.11 o 
   8   7  14       14.28        0.00     10.78 o 
   9   7  14      628.28      687.33     39.21 o 
   0   8  14     5638.84     5272.12    209.84 o 
   1   8  14      640.72      583.80     23.77 o 
   2   8  14      638.89      592.34     27.75 o 
   3   8  14     1998.93     1912.33     60.24 o 
   4   8  14     1601.22     1610.63     49.46 o 
   5   8  14     1457.76     1368.12     48.13 o 
   6   8  14      149.45      120.37     14.80 o 
   7   8  14     4928.37     4838.29    138.92 o 
   8   8  14      149.09      112.96     31.97 o 
   9   8  14        6.13        8.89     21.80 o 
   1   9  14       40.69       71.47     11.68 o 
   2   9  14      647.08      618.18     26.00 o 
   3   9  14     1452.18     1381.64     47.46 o 
   4   9  14       97.38       69.10     10.97 o 
   5   9  14        6.67       16.68     10.94 o 
   6   9  14       12.97       21.00     11.78 o 
   7   9  14      488.93      445.85     36.37 o 
   8   9  14      527.50      514.52     32.56 o 
   0  10  14     3675.31     3209.71    136.93 o 
   1  10  14      654.57      639.02     29.76 o 
   2  10  14        4.08       12.62     10.18 o 
   3  10  14      225.05      255.14     18.96 o 
   4  10  14     6502.63     6361.91    151.78 o 
   5  10  14     1374.56     1479.05     52.29 o 
   6  10  14      861.75      797.14     36.22 o 
   7  10  14     2559.72     2555.63     94.33 o 
   8  10  14       88.38       94.82     17.60 o 
   1  11  14        1.46        1.67      8.27 o 
   2  11  14       23.13       47.11     11.54 o 
   3  11  14       21.13       19.69     15.80 o 
   4  11  14      827.16      814.82     31.48 o 
   5  11  14       43.82       30.49     11.62 o 
   6  11  14      299.14      261.17     21.86 o 
   7  11  14      349.81      378.44     30.16 o 
   8  11  14       99.02      103.64     19.41 o 
   0  12  14        0.42        7.48     18.85 o 
   1  12  14      100.11       97.39     17.97 o 
   2  12  14       11.92        0.00     13.43 o 
   3  12  14     6450.19     5714.95    162.52 o 
   4  12  14      862.11      840.51     32.14 o 
   5  12  14       87.65       72.28     17.83 o 
   6  12  14      184.01      198.66     21.15 o 
   7  12  14     2924.69     3081.06     96.74 o 
   8  12  14       97.33      121.48     20.40 o 
   1  13  14     3312.35     2887.25     90.10 o 
   2  13  14      677.01      589.03     30.45 o 
   3  13  14     2507.37     2265.70     81.85 o 
   4  13  14      502.79      466.91     25.57 o 
   5  13  14     1306.51     1245.81     48.69 o 
   6  13  14      556.58      585.52     39.02 o 
   7  13  14       72.85       53.05     23.35 o 
   0  14  14      887.16      806.46     75.75 o 
   1  14  14      365.78      343.18     25.48 o 
   2  14  14       40.67       21.13     11.90 o 
   3  14  14     4387.00     4099.12    133.04 o 
   4  14  14      185.06      162.39     17.14 o 
   5  14  14      567.35      551.94     41.28 o 
   6  14  14      344.06      377.51     43.82 o 
   7  14  14      304.62      334.08     44.75 o 
   1  15  14     2181.16     1933.68     67.56 o 
   2  15  14     1404.55     1386.17     53.64 o 
   3  15  14      311.27      239.91     23.90 o 
   4  15  14        7.20        4.33     10.79 o 
   5  15  14      199.47      178.04     22.48 o 
   6  15  14     1211.10     1298.13     52.78 o 
   0  16  14     1977.35     1908.76    114.93 o 
   1  16  14       17.13       14.38     11.70 o 
   2  16  14     4162.36     3506.38    123.05 o 
   3  16  14      256.32      291.35     23.63 o 
   4  16  14      137.46      140.33     16.54 o 
   5  16  14     3069.77     3172.78    116.07 o 
   6  16  14      770.56      775.20     59.67 o 
   1  17  14      182.41      172.95     20.64 o 
   2  17  14       11.04       20.17     13.41 o 
   3  17  14     1317.71     1270.57     44.61 o 
   4  17  14      273.64      251.80     24.49 o 
   5  17  14      369.52      363.93     46.67 o 
   0  18  14      855.49      830.20     56.24 o 
   1  18  14        0.14        0.00     12.47 o 
   2  18  14        3.10        0.00     11.42 o 
   3  18  14      459.14      458.00     37.53 o 
   4  18  14      748.21      801.94     50.24 o 
   1  19  14      616.08      541.74     43.19 o 
   2  19  14      188.26      156.45     26.26 o 
   3  19  14     2824.03     2795.57    117.69 o 
   0  20  14     2275.18     2082.88    304.92 o 
   1  20  14     1590.50     1488.65     67.52 o 
   1   1  15     2252.10     2282.18     84.68 o 
   2   1  15       13.37       15.55      7.91 o 
   3   1  15     3721.56     3554.25     86.77 o 
   4   1  15      852.10      910.56     28.51 o 
   5   1  15     2670.10     2655.28     72.74 o 
   6   1  15       31.99       24.68      6.32 o 
   7   1  15     1200.73     1214.55     37.33 o 
   8   1  15       18.07       32.18      9.82 o 
   9   1  15      134.76      127.81     20.04 o 
   0   2  15     9493.34     9244.58    376.37 o 
   1   2  15       60.78       69.00      9.13 o 
   2   2  15      631.06      509.23     18.49 o 
   3   2  15      102.45      145.90      8.88 o 
   4   2  15     8867.07     8637.86    185.76 o 
   5   2  15      196.05      194.66     11.65 o 
   6   2  15     1214.33     1204.89     35.41 o 
   7   2  15      779.15      780.60     27.73 o 
   8   2  15      529.76      595.86     27.60 o 
   9   2  15      442.29      457.85     25.77 o 
   1   3  15     1451.92     1682.56     97.72 o 
   2   3  15     1713.58     1708.32     46.34 o 
   3   3  15      143.02      144.01      8.61 o 
   4   3  15      794.86      901.81     26.02 o 
   5   3  15      719.62      803.36     30.42 o 
   6   3  15     1621.82     1677.74     46.45 o 
   7   3  15      844.82      816.25     27.88 o 
   8   3  15     1654.42     1650.52     53.61 o 
   9   3  15      222.68      228.53     19.24 o 
   0   4  15     4270.58     4069.58    151.81 o 
   1   4  15     6541.55     6733.76    171.25 o 
   2   4  15    10871.78    10721.56    238.87 o 
   3   4  15     1044.25     1097.73     28.63 o 
   4   4  15     2507.22     2681.11     60.98 o 
   5   4  15     2994.58     3053.33     72.15 o 
   6   4  15      216.36      172.14     13.76 o 
   7   4  15      757.08      753.85     30.23 o 
   8   4  15      183.45      201.00     25.74 o 
   9   4  15       17.48       28.76     11.55 o 
   1   5  15      411.83      442.99     19.58 o 
   2   5  15      905.13      978.19     33.99 o 
   3   5  15     2508.88     2537.82     64.07 o 
   4   5  15        9.41       11.56      7.36 o 
   5   5  15     1798.16     1864.51     60.07 o 
   6   5  15      386.12      382.79     22.88 o 
   7   5  15      643.13      641.01     31.89 o 
   8   5  15      427.13      427.66     30.89 o 
   9   5  15     1761.74     1912.43     77.19 o 
   0   6  15    10153.59    10380.10    367.79 o 
   1   6  15      172.53      202.80     13.23 o 
   2   6  15     1418.51     1446.70     45.18 o 
   3   6  15     3711.86     3904.70    117.94 o 
   4   6  15     1654.81     1706.53     51.75 o 
   5   6  15      559.69      585.58     27.21 o 
   6   6  15     3645.05     3373.72    100.16 o 
   7   6  15     1315.12     1303.88     49.11 o 
   8   6  15        2.08        0.00     10.82 o 
   9   6  15        1.85        0.24     22.18 o 
   1   7  15      459.21      495.30     24.95 o 
   2   7  15     2104.71     2108.09     69.83 o 
   3   7  15       52.84       72.17     14.37 o 
   4   7  15      116.36      130.49     13.12 o 
   5   7  15      970.33     1025.56     38.87 o 
   6   7  15      144.72      125.12     15.39 o 
   7   7  15        3.09        0.00     10.92 o 
   8   7  15        3.02        0.00     13.82 o 
   9   7  15      935.02      989.02     53.18 o 
   0   8  15      244.21      267.78     29.99 o 
   1   8  15        4.94       15.10      7.90 o 
   2   8  15      424.58      444.89     24.57 o 
   3   8  15     2028.94     1822.70     63.14 o 
   4   8  15        1.21        4.92      8.09 o 
   5   8  15     1878.52     1730.13     58.02 o 
   6   8  15      144.09      116.60     21.73 o 
   7   8  15        0.00        2.49     14.03 o 
   8   8  15        6.48        0.00     19.01 o 
   1   9  15     1482.28     1400.33     50.17 o 
   2   9  15      374.85      376.47     24.63 o 
   3   9  15      422.08      370.06     22.21 o 
   4   9  15      726.12      719.71     29.33 o 
   5   9  15       72.93       94.82     14.01 o 
   6   9  15        0.06        0.00      9.33 o 
   7   9  15        7.57       12.21     11.90 o 
   8   9  15      287.09      320.94     25.23 o 
   0  10  15     6406.01     6136.60    243.43 o 
   1  10  15      116.57      128.16     17.13 o 
   2  10  15      415.55      359.75     23.11 o 
   3  10  15     1405.54     1367.09     54.46 o 
   4  10  15     1463.44     1332.74     44.80 o 
   5  10  15     1920.98     1916.94     63.85 o 
   6  10  15     1436.66     1359.74     51.25 o 
   7  10  15       93.73      118.22     19.51 o 
   8  10  15       44.33       58.14     16.67 o 
   1  11  15      225.72      236.26     27.85 o 
   2  11  15     1307.51     1277.41     48.67 o 
   3  11  15      291.18      333.17     23.18 o 
   4  11  15     8022.30     7565.18    209.53 o 
   5  11  15       14.61        5.29     10.89 o 
   6  11  15      121.02       96.83     15.97 o 
   7  11  15      100.46       86.06     17.19 o 
   8  11  15        1.12        4.83     12.94 o 
   0  12  15     2129.62     2145.08    103.08 o 
   1  12  15       31.68       38.89     11.67 o 
   2  12  15     3025.47     2695.59     86.37 o 
   3  12  15      410.44      384.53     25.43 o 
   4  12  15     1101.78     1127.38     52.16 o 
   5  12  15      218.41      210.97     20.74 o 
   6  12  15       36.13       26.80     25.24 o 
   7  12  15     1184.67     1289.82     56.93 o 
   1  13  15      157.71      108.00     15.90 o 
   2  13  15     1266.27     1179.09     46.78 o 
   3  13  15     1944.02     1800.53     69.22 o 
   4  13  15        1.94        0.00      9.59 o 
   5  13  15     1186.01     1124.67     45.87 o 
   6  13  15     1912.64     2008.10     76.32 o 
   7  13  15      292.20      254.65     34.43 o 
   0  14  15     2129.56     2150.42    113.11 o 
   1  14  15      339.94      319.77     27.58 o 
   2  14  15       37.23       42.60     13.27 o 
   3  14  15     2617.32     2239.22     92.72 o 
   4  14  15     2186.17     2134.99     70.63 o 
   5  14  15     1564.54     1397.93     55.32 o 
   6  14  15     1377.18     1358.74     68.49 o 
   1  15  15        6.19        4.24     11.55 o 
   2  15  15      859.81      764.67     37.66 o 
   3  15  15     2542.07     2431.51     81.19 o 
   4  15  15      145.72      151.22     24.89 o 
   5  15  15      320.71      382.14     28.41 o 
   6  15  15       76.05       85.74     17.69 o 
   0  16  15     1754.78     1624.65     86.02 o 
   1  16  15      766.46      726.68     37.60 o 
   2  16  15     1036.45     1006.20     44.73 o 
   3  16  15       11.19        1.10     12.11 o 
   4  16  15     1560.36     1569.88     59.94 o 
   5  16  15      139.20      145.76     26.50 o 
   1  17  15      586.59      461.99     30.12 o 
   2  17  15      175.09      151.36     20.01 o 
   3  17  15      577.96      579.11     33.99 o 
   4  17  15     1192.65     1217.96     60.65 o 
   0  18  15     1288.59     1182.84     70.74 o 
   1  18  15      659.41      579.51     33.93 o 
   2  18  15     1585.35     1349.90     54.61 o 
   3  18  15      384.28      419.07     28.88 o 
   1  19  15        6.82        0.69     12.38 o 
   2  19  15      771.35      673.83     42.35 o 
   0   0  16    14277.67    13691.40    781.22 o 
   1   0  16     1098.04     1050.99     66.28 o 
   2   0  16      769.87      707.47     41.89 o 
   3   0  16     2547.81     2203.48     78.31 o 
   4   0  16       53.03       65.94     10.99 o 
   5   0  16     1920.30     1777.35     67.54 o 
   6   0  16       90.85       98.46     13.56 o 
   7   0  16      494.50      506.03     30.69 o 
   8   0  16        1.54        9.40     12.26 o 
   9   0  16      350.14      304.04     26.39 o 
   1   1  16      500.17      570.11     29.47 o 
   2   1  16      477.58      532.85     22.76 o 
   3   1  16     6455.76     6546.54    153.10 o 
   4   1  16       80.07       76.37     10.27 o 
   5   1  16        3.40        1.91      4.74 o 
   6   1  16     4947.96     4826.57    125.50 o 
   7   1  16     6070.11     5936.89    153.61 o 
   8   1  16       14.15       12.70      8.61 o 
   9   1  16        2.34        0.00     11.06 o 
   0   2  16    11246.50    11060.77    366.39 o 
   1   2  16     1995.53     2213.53     71.86 o 
   2   2  16      684.80      712.94     23.81 o 
   3   2  16       63.49       67.08      6.85 o 
   4   2  16       29.78       37.91      8.17 o 
   5   2  16       54.56       99.49     12.86 o 
   6   2  16     2188.70     1999.60     53.88 o 
   7   2  16       50.23       76.82     13.62 o 
   8   2  16     1773.58     1750.93     48.74 o 
   9   2  16      110.41      111.96     15.17 o 
   1   3  16      285.30      340.60     18.42 o 
   2   3  16      626.60      670.24     22.55 o 
   3   3  16        4.16        6.16      4.47 o 
   4   3  16     1965.00     2176.01     53.22 o 
   5   3  16       88.47      120.87      9.67 o 
   6   3  16     6671.81     6735.10    156.61 o 
   7   3  16     1496.79     1446.59     45.39 o 
   8   3  16     3192.18     3024.59     82.12 o 
   9   3  16      403.04      481.15     26.48 o 
   0   4  16     9116.37     9511.36    337.70 o 
   1   4  16        9.89       11.28      9.61 o 
   2   4  16       67.57       96.26      8.07 o 
   3   4  16     2651.69     2661.50     60.11 o 
   4   4  16       39.34       56.31      7.07 o 
   5   4  16      218.77      203.66     14.40 o 
   6   4  16       11.04        0.00      7.27 o 
   7   4  16      416.82      443.66     22.14 o 
   8   4  16      348.25      342.04     20.29 o 
   9   4  16      463.17      492.70     55.40 o 
   1   5  16       80.61       69.37      9.11 o 
   2   5  16     2465.19     2584.43     72.92 o 
   3   5  16      745.24      675.38     26.52 o 
   4   5  16      116.00      150.34     13.90 o 
   5   5  16       40.93       57.01     10.57 o 
   6   5  16       78.75       74.15     12.35 o 
   7   5  16       32.84       17.14     11.16 o 
   8   5  16      350.79      378.13     25.63 o 
   9   5  16       54.96       36.77     19.12 o 
   0   6  16     3115.72     2860.68    112.49 o 
   1   6  16      358.13      349.52     18.62 o 
   2   6  16        8.91        5.55      8.40 o 
   3   6  16     2228.02     2258.44     74.67 o 
   4   6  16      181.86      155.97     14.81 o 
   5   6  16       22.86       38.06     10.78 o 
   6   6  16        0.33        7.35      9.78 o 
   7   6  16        8.89        7.63     11.17 o 
   8   6  16      406.99      526.55     30.92 o 
   9   6  16       37.66       32.69     16.06 o 
   1   7  16     1493.05     1476.35     52.40 o 
   2   7  16      812.68      778.75     33.90 o 
   3   7  16      651.20      611.24     29.98 o 
   4   7  16      768.96      628.82     29.44 o 
   5   7  16       10.15        5.17      9.06 o 
   6   7  16       87.69       72.93     13.01 o 
   7   7  16      534.49      653.10     32.67 o 
   8   7  16     2970.21     2980.70     95.06 o 
   0   8  16       93.64      123.83     23.17 o 
   1   8  16    12502.13    12189.22    389.85 o 
   2   8  16      213.00      186.55     16.53 o 
   3   8  16       17.42       25.06     18.41 o 
   4   8  16      697.34      698.69     28.77 o 
   5   8  16      234.22      245.90     19.39 o 
   6   8  16      206.60      224.06     19.67 o 
   7   8  16       86.40       80.11     14.85 o 
   8   8  16      239.32      247.24     22.88 o 
   1   9  16       49.59       25.64     16.83 o 
   2   9  16     1303.44     1306.99     57.28 o 
   3   9  16       38.45       37.48     11.77 o 
   4   9  16       70.17       77.43     12.11 o 
   5   9  16       95.51      110.10     21.61 o 
   6   9  16      295.97      225.18     19.80 o 
   7   9  16      159.63      151.39     18.40 o 
   8   9  16      306.99      442.81     32.36 o 
   0  10  16     1747.25     1899.12     91.44 o 
   1  10  16     3443.44     3048.41     94.17 o 
   2  10  16       80.65       54.83     13.57 o 
   3  10  16     1261.70     1138.78     48.57 o 
   4  10  16      220.84      231.12     19.32 o 
   5  10  16     1057.87     1020.35     41.20 o 
   6  10  16     3023.73     3199.66     98.50 o 
   7  10  16       47.09       51.17     14.66 o 
   8  10  16       51.83       31.97     15.83 o 
   1  11  16      999.12      978.37     41.42 o 
   2  11  16       29.83        3.85     10.10 o 
   3  11  16     2353.89     2152.08     94.26 o 
   4  11  16     4464.90     3888.20    116.05 o 
   5  11  16     1268.90     1351.41     54.72 o 
   6  11  16     1689.25     1673.60     65.99 o 
   7  11  16      148.43      158.87     19.90 o 
   0  12  16       46.71       35.00     17.02 o 
   1  12  16      754.37      686.34     36.55 o 
   2  12  16        0.33        5.41      9.88 o 
   3  12  16     1124.87      917.82     44.95 o 
   4  12  16     1089.61     1017.11     43.92 o 
   5  12  16      210.18      164.49     27.98 o 
   6  12  16     1116.42     1074.14     48.95 o 
   7  12  16       11.60        0.00     29.45 o 
   1  13  16      896.92      788.70     37.15 o 
   2  13  16     3978.75     3500.00    108.21 o 
   3  13  16      412.81      377.62     28.53 o 
   4  13  16     1518.96     1367.90     49.35 o 
   5  13  16     1147.39     1160.11     50.95 o 
   6  13  16       84.69      106.36     22.29 o 
   7  13  16       75.13      108.02     19.41 o 
   0  14  16    11082.16     9822.39    382.26 o 
   1  14  16      896.51      828.28     38.92 o 
   2  14  16      243.55      177.03     19.67 o 
   3  14  16     1893.25     1622.54     65.69 o 
   4  14  16      978.84      970.47     64.26 o 
   5  14  16        6.56        0.00     21.42 o 
   6  14  16      142.49      115.31     19.78 o 
   1  15  16       55.46       49.70     14.68 o 
   2  15  16     1820.83     1644.95     61.43 o 
   3  15  16      144.89      147.13     19.23 o 
   4  15  16      769.67      740.07     34.73 o 
   5  15  16      106.93       97.46     17.72 o 
   0  16  16      398.16      379.83     38.77 o 
   1  16  16     1457.55     1287.78     52.49 o 
   2  16  16     2430.66     2142.21     75.00 o 
   3  16  16       11.67        0.69     14.32 o 
   4  16  16        5.38        0.00     12.44 o 
   5  16  16      166.96      152.63     19.99 o 
   1  17  16       74.93       90.42     18.29 o 
   2  17  16      500.67      495.89     41.72 o 
   3  17  16      135.71      106.67     18.35 o 
   4  17  16      558.04      529.14     30.60 o 
   0  18  16      107.41       79.44     19.73 o 
   1  18  16      545.26      534.91     33.02 o 
   2  18  16       46.77       40.68     15.83 o 
   3  18  16      140.40      172.43     18.40 o 
   1  19  16       98.38      133.55     20.74 o 
   1   1  17      918.07     1030.51     45.86 o 
   2   1  17       37.92       46.87      8.53 o 
   3   1  17      656.67      672.65     22.83 o 
   4   1  17     1955.42     1862.23     53.61 o 
   5   1  17       38.60       39.94      8.49 o 
   6   1  17      106.91      101.36     11.50 o 
   7   1  17       62.08       55.12     12.33 o 
   8   1  17      127.48      115.69     12.46 o 
   9   1  17       52.69       52.55     13.82 o 
   0   2  17     7183.02     7587.00    313.81 o 
   1   2  17     1564.19     1723.26     52.34 o 
   2   2  17     4026.56     3855.91     96.26 o 
   3   2  17      628.24      587.96     19.30 o 
   4   2  17     1980.48     1994.22     51.85 o 
   5   2  17      607.03      639.19     22.83 o 
   6   2  17      733.78      711.21     25.56 o 
   7   2  17     1534.08     1529.25     44.73 o 
   8   2  17        0.01        0.00     11.46 o 
   9   2  17      648.50      687.79     31.98 o 
   1   3  17       76.07      131.31     30.38 o 
   2   3  17        0.04        2.86      4.91 o 
   3   3  17     1306.47     1348.74     35.42 o 
   4   3  17      242.41      226.56     12.37 o 
   5   3  17     8091.21     7830.14    179.51 o 
   6   3  17       33.02       34.16      7.94 o 
   7   3  17     1581.51     1707.63     51.44 o 
   8   3  17        6.89        5.14      9.51 o 
   9   3  17     1285.32     1348.33     48.59 o 
   0   4  17     4090.19     4341.62    162.70 o 
   1   4  17        7.84        8.38      7.24 o 
   2   4  17     1551.56     1455.87     45.87 o 
   3   4  17      697.01      763.61     25.66 o 
   4   4  17        3.61        5.90      6.40 o 
   5   4  17     1123.87     1129.49     41.78 o 
   6   4  17      886.55      911.48     37.39 o 
   7   4  17     1404.74     1433.41     52.47 o 
   8   4  17      693.55      726.16     35.34 o 
   9   4  17      533.87      548.45     33.90 o 
   1   5  17     5227.34     5191.17    136.42 o 
   2   5  17     6808.68     7034.14    165.24 o 
   3   5  17      864.02      925.74     33.34 o 
   4   5  17       82.23       97.79     11.95 o 
   5   5  17      556.85      525.47     28.16 o 
   6   5  17     2974.61     3025.20     91.89 o 
   7   5  17      576.64      624.25     31.42 o 
   8   5  17       91.58       58.79     14.26 o 
   0   6  17     2729.64     2643.36    105.93 o 
   1   6  17      262.01      249.48     15.73 o 
   2   6  17       82.92       92.76     13.03 o 
   3   6  17       65.56       68.85     13.51 o 
   4   6  17     1172.07     1097.36     38.11 o 
   5   6  17     1410.61     1556.88     53.68 o 
   6   6  17       16.53       12.01     10.51 o 
   7   6  17     4507.95     4551.36    132.07 o 
   8   6  17       40.55       39.93     13.57 o 
   1   7  17     1783.33     1682.91     59.15 o 
   2   7  17      140.02      155.84     15.85 o 
   3   7  17      367.63      336.92     22.65 o 
   4   7  17      439.02      444.01     22.46 o 
   5   7  17        6.17       14.27     11.23 o 
   6   7  17      525.24      614.42     32.55 o 
   7   7  17      983.15     1109.42     45.19 o 
   8   7  17       22.30        8.39     12.89 o 
   0   8  17     1983.19     1859.73    137.89 o 
   1   8  17       25.00       36.96     13.26 o 
   2   8  17     4341.74     4234.05    128.81 o 
   3   8  17      959.35      950.26     40.89 o 
   4   8  17       34.97        5.94      9.77 o 
   5   8  17       55.41       45.80     10.96 o 
   6   8  17      477.85      543.26     29.36 o 
   7   8  17      626.57      681.83     34.93 o 
   8   8  17       25.05        0.00     13.34 o 
   1   9  17      661.23      594.00     35.85 o 
   2   9  17      213.31      239.95     22.86 o 
   3   9  17      921.36      815.77     43.44 o 
   4   9  17      934.28      908.95     35.08 o 
   5   9  17       28.34       31.80     11.58 o 
   6   9  17      345.43      330.15     23.25 o 
   7   9  17      837.03      773.38     37.61 o 
   8   9  17       63.80       50.10     21.49 o 
   0  10  17     1387.12     1426.63     87.77 o 
   1  10  17      504.96      540.77     34.81 o 
   2  10  17     4551.50     4078.63    144.80 o 
   3  10  17     6840.94     6465.85    217.14 o 
   4  10  17      941.68      823.67     36.25 o 
   5  10  17       20.00       38.89     13.77 o 
   6  10  17      491.42      426.85     39.77 o 
   7  10  17        3.66        0.00     11.86 o 
   1  11  17      893.08      831.70     38.09 o 
   2  11  17      488.50      449.30     29.44 o 
   3  11  17     4730.40     4332.96    193.43 o 
   4  11  17     3294.11     3002.72     93.75 o 
   5  11  17      401.81      521.63     33.15 o 
   6  11  17      354.06      373.11     27.48 o 
   7  11  17      895.07      984.86     48.00 o 
   0  12  17      354.29      301.76     33.15 o 
   1  12  17      121.05      102.83     15.95 o 
   2  12  17     2048.14     1827.39     65.04 o 
   3  12  17       27.69       29.60     13.95 o 
   4  12  17     2261.72     2310.08     77.43 o 
   5  12  17     1073.04      892.72     43.39 o 
   6  12  17     1945.02     2044.17     78.28 o 
   7  12  17     1132.33     1239.86     56.66 o 
   1  13  17      608.35      550.93     31.27 o 
   2  13  17     5137.46     4331.05    130.50 o 
   3  13  17     1934.38     1836.23     72.35 o 
   4  13  17       91.70      133.74     17.35 o 
   5  13  17     1091.84     1085.03     50.13 o 
   6  13  17        5.18        9.31     12.99 o 
   0  14  17     5983.94     5076.54    217.36 o 
   1  14  17      322.47      294.67     28.72 o 
   2  14  17     3010.61     2540.15     85.20 o 
   3  14  17       19.20        0.00     10.93 o 
   4  14  17       12.67       21.22     11.13 o 
   5  14  17        4.31       12.35     13.54 o 
   6  14  17      417.01      443.07     31.97 o 
   1  15  17      195.47      185.87     21.84 o 
   2  15  17       17.68        0.29     12.05 o 
   3  15  17      330.95      319.49     25.92 o 
   4  15  17        9.23        3.36     14.42 o 
   5  15  17      297.74      346.74     28.57 o 
   0  16  17     1084.79      918.02     61.77 o 
   1  16  17      173.95      160.97     20.48 o 
   2  16  17      299.90      229.48     22.94 o 
   3  16  17      569.78      471.88     30.94 o 
   4  16  17     1861.58     1753.24     62.32 o 
   1  17  17       97.51      154.67     19.95 o 
   2  17  17      356.95      306.76     26.64 o 
   3  17  17      628.89      656.61     36.69 o 
   0  18  17     1705.83     1567.59     72.55 o 
   1  18  17      674.96      652.54     37.41 o 
   2  18  17       24.32       18.31     15.44 o 
   0   0  18     4604.35     4624.38    281.39 o 
   1   0  18     7583.01     7274.27    302.54 o 
   2   0  18     1599.47     1659.17     81.41 o 
   3   0  18     2368.11     2628.09     92.75 o 
   4   0  18        7.66        0.00      7.56 o 
   5   0  18      305.16      256.02     25.99 o 
   6   0  18     4747.93     4956.81    166.96 o 
   7   0  18     1616.30     1487.31     62.11 o 
   8   0  18      558.51      638.54     37.08 o 
   9   0  18     1519.15     1697.99     72.93 o 
   1   1  18       40.49       67.31      9.12 o 
   2   1  18      123.55      128.95     12.01 o 
   3   1  18      980.34      994.56     30.70 o 
   4   1  18      104.50      100.16      9.22 o 
   5   1  18     5323.56     5303.44    136.21 o 
   6   1  18        3.83        3.72      5.71 o 
   7   1  18       89.23      129.89     14.88 o 
   8   1  18       75.60       54.16     11.04 o 
   9   1  18     1204.65     1270.42     56.41 o 
   1   2  18      609.64      645.16     37.87 o 
   2   2  18     1115.21     1084.79     33.38 o 
   3   2  18       34.86       30.15      6.59 o 
   4   2  18      997.70     1058.99     31.66 o 
   5   2  18     2586.73     2573.74     65.76 o 
   6   2  18      217.50      272.21     15.45 o 
   7   2  18      464.68      462.57     21.38 o 
   8   2  18      597.15      578.43     26.56 o 
   1   3  18     2034.82     2063.98     64.51 o 
   2   3  18      155.24      151.30     10.69 o 
   3   3  18     1119.61     1153.63     31.86 o 
   4   3  18       42.44       31.12      7.11 o 
   5   3  18      119.06      138.10     10.99 o 
   6   3  18        2.38        0.00      7.35 o 
   7   3  18      837.07      829.16     36.91 o 
   8   3  18      255.81      201.05     30.71 o 
   0   4  18     2189.83     2316.91     80.79 o 
   1   4  18       13.52       39.52      9.28 o 
   2   4  18     1168.13     1223.58     40.72 o 
   3   4  18        3.60        0.00      5.64 o 
   4   4  18        4.10        0.00      6.63 o 
   5   4  18        5.37        0.00      8.41 o 
   6   4  18      555.10      549.19     28.03 o 
   7   4  18     1715.33     1623.84     57.77 o 
   8   4  18        4.72       14.42     11.97 o 
   1   5  18      815.90      813.48     30.71 o 
   2   5  18      573.36      671.23     30.92 o 
   3   5  18     3301.49     3252.70    102.79 o 
   4   5  18      246.21      279.40     19.07 o 
   5   5  18       15.57       24.38      9.79 o 
   6   5  18      137.90      191.60     17.79 o 
   7   5  18      777.84      707.43     36.07 o 
   8   5  18      223.25      220.39     22.01 o 
   0   6  18     5414.52     5207.57    193.53 o 
   1   6  18      467.57      528.04     27.59 o 
   2   6  18     2597.79     2383.94     78.88 o 
   3   6  18     1413.70     1394.06     52.26 o 
   4   6  18       39.69       22.63      9.19 o 
   5   6  18       37.15       55.67     12.09 o 
   6   6  18       48.78       49.42     13.26 o 
   7   6  18      543.29      545.45     30.87 o 
   8   6  18      210.18      210.70     21.03 o 
   1   7  18       17.27       34.86     10.64 o 
   2   7  18     1658.70     1816.43     63.75 o 
   3   7  18      378.99      402.23     25.80 o 
   4   7  18      849.77      886.73     36.33 o 
   5   7  18      502.92      567.06     28.46 o 
   6   7  18     1218.65     1115.74     44.28 o 
   7   7  18        5.52        3.80     11.69 o 
   8   7  18        7.52        4.42     12.89 o 
   0   8  18    12758.14    13154.26    594.70 o 
   1   8  18     2276.90     2342.78     91.04 o 
   2   8  18     1054.26     1030.91     49.95 o 
   3   8  18     6805.85     6833.76    199.74 o 
   4   8  18       50.11       50.41     11.46 o 
   5   8  18     3783.85     3630.22    107.51 o 
   6   8  18      324.91      314.74     22.90 o 
   7   8  18      182.18      192.86     21.79 o 
   8   8  18      404.06      429.44     29.14 o 
   1   9  18     1282.45     1241.30     57.17 o 
   2   9  18       51.24       42.57     14.15 o 
   3   9  18     1299.27     1267.69     58.48 o 
   4   9  18      612.60      599.46     30.53 o 
   5   9  18      605.44      560.33     29.46 o 
   6   9  18      173.24      161.56     18.48 o 
   7   9  18      327.65      352.94     38.74 o 
   0  10  18      647.31      683.86     55.78 o 
   1  10  18     1487.05     1417.88     63.80 o 
   2  10  18      106.57       70.23     27.15 o 
   3  10  18      234.34      319.02     40.07 o 
   4  10  18      671.17      651.57     47.75 o 
   5  10  18      221.69      284.34     29.45 o 
   6  10  18     1087.89     1257.08     54.28 o 
   7  10  18       87.39       81.39     16.87 o 
   1  11  18       95.81       81.19     16.85 o 
   2  11  18     3771.50     3602.88    131.89 o 
   3  11  18     2018.09     1903.33     80.07 o 
   4  11  18      120.03       76.45     15.60 o 
   5  11  18       16.05        2.94     11.68 o 
   6  11  18        7.14       14.90     13.53 o 
   7  11  18       28.25       23.51     15.22 o 
   0  12  18     2038.17     2076.13    168.12 o 
   1  12  18      594.14      517.13     32.92 o 
   2  12  18     2374.12     2272.62     83.19 o 
   3  12  18     2690.43     2659.31    104.51 o 
   4  12  18      727.94      747.35     36.64 o 
   5  12  18       66.17       71.24     16.36 o 
   6  12  18      390.70      405.07     29.71 o 
   1  13  18     5614.79     5249.92    154.72 o 
   2  13  18        7.79        5.16     12.99 o 
   3  13  18      731.64      653.43     42.46 o 
   4  13  18       22.03        6.13     12.51 o 
   5  13  18      355.17      382.04     29.10 o 
   6  13  18       41.46       23.43     16.83 o 
   0  14  18     1239.91     1016.68     90.93 o 
   1  14  18       10.55        0.00     11.83 o 
   2  14  18       19.17        0.00     12.13 o 
   3  14  18     1102.18      971.37     49.93 o 
   4  14  18       80.17       46.92     16.62 o 
   5  14  18      409.67      434.69     30.93 o 
   1  15  18      112.27       89.52     24.89 o 
   2  15  18      238.36      169.65     20.78 o 
   3  15  18      560.03      476.56     31.45 o 
   4  15  18      766.93      774.40     38.99 o 
   5  15  18      126.18      141.80     24.86 o 
   0  16  18      428.24      443.85     35.31 o 
   1  16  18      589.94      563.19     34.96 o 
   2  16  18      258.40      223.40     23.78 o 
   3  16  18        0.19        0.00     11.58 o 
   4  16  18        5.13        0.00     12.03 o 
   1  17  18     1045.54      960.39     74.61 o 
   2  17  18        7.19        9.79     13.69 o 
   3  17  18      165.96      184.55     23.35 o 
   0  18  18      547.79      436.22     64.71 o 
   1   1  19     5910.03     5950.96    177.92 o 
   2   1  19       16.59       18.78      5.72 o 
   3   1  19       86.56      111.48     10.11 o 
   4   1  19      827.71      881.86     30.93 o 
   5   1  19      945.00      893.15     32.14 o 
   6   1  19      279.86      272.90     17.78 o 
   7   1  19      471.54      482.82     24.40 o 
   8   1  19     2765.87     2808.84     82.44 o 
   0   2  19      756.63      703.23     44.98 o 
   1   2  19      443.30      460.90     24.38 o 
   2   2  19      902.36      928.67     30.12 o 
   3   2  19     5726.01     5872.08    130.22 o 
   4   2  19      277.38      276.34     14.71 o 
   5   2  19      423.97      469.60     30.69 o 
   6   2  19      300.28      348.57     17.68 o 
   7   2  19      949.32     1083.85     39.40 o 
   8   2  19       43.18       43.89     14.09 o 
   1   3  19     2022.81     2101.78     66.36 o 
   2   3  19     1984.25     2034.74     64.96 o 
   3   3  19      437.90      364.99     18.11 o 
   4   3  19      516.80      505.36     26.85 o 
   5   3  19      115.62       84.61     12.47 o 
   6   3  19      608.84      659.57     31.34 o 
   7   3  19       36.74       35.93     12.22 o 
   8   3  19        1.09       18.36     12.22 o 
   0   4  19      325.94      467.69     44.06 o 
   1   4  19     1177.56     1198.61     40.82 o 
   2   4  19     1158.75     1182.89     36.66 o 
   3   4  19      290.20      265.14     17.32 o 
   4   4  19      216.58      217.53     23.61 o 
   5   4  19        0.99        6.17      8.51 o 
   6   4  19     2251.76     2276.54     73.23 o 
   7   4  19      300.93      315.44     23.13 o 
   8   4  19     1706.94     1778.48     64.01 o 
   1   5  19     4679.70     4555.85    122.48 o 
   2   5  19      873.74      769.98     35.17 o 
   3   5  19     4645.93     4789.32    145.12 o 
   4   5  19        6.54        4.03      8.03 o 
   5   5  19     3037.84     3239.02     95.84 o 
   6   5  19     2351.34     2388.10     76.81 o 
   7   5  19      276.80      232.27     30.12 o 
   8   5  19      100.38       82.49     16.73 o 
   0   6  19    12976.65    12920.88    460.87 o 
   1   6  19     2929.03     2986.63     95.52 o 
   2   6  19      325.51      320.76     22.56 o 
   3   6  19     2037.92     1937.10     68.42 o 
   4   6  19     1354.17     1241.64     44.97 o 
   5   6  19        5.19        6.14      9.52 o 
   6   6  19      706.41      669.14     32.04 o 
   7   6  19     2723.24     2987.23     94.23 o 
   8   6  19      417.72      470.61     40.39 o 
   1   7  19      104.34      123.31     18.12 o 
   2   7  19      297.83      222.40     19.43 o 
   3   7  19      339.09      370.65     24.62 o 
   4   7  19     1290.42     1269.36     46.45 o 
   5   7  19      668.88      731.64     33.69 o 
   6   7  19      102.88      112.16     19.17 o 
   7   7  19        2.63       16.57     12.44 o 
   0   8  19     2986.00     3059.18    159.91 o 
   1   8  19      727.57      747.15     42.19 o 
   2   8  19     2294.63     2170.05     87.12 o 
   3   8  19     3758.13     3583.71    130.74 o 
   4   8  19      885.65      850.85     36.17 o 
   5   8  19      142.16       67.39     13.63 o 
   6   8  19      100.46       99.62     16.06 o 
   7   8  19      958.87      944.56     44.17 o 
   1   9  19      229.96      223.58     32.03 o 
   2   9  19      592.81      563.12     35.84 o 
   3   9  19     3789.51     3558.53    130.70 o 
   4   9  19      347.54      291.02     23.50 o 
   5   9  19      849.80      973.32     44.62 o 
   6   9  19     2358.48     2440.58     80.16 o 
   7   9  19      117.15      118.82     17.97 o 
   0  10  19      237.85      187.52     32.67 o 
   1  10  19     3165.57     3032.48    114.33 o 
   2  10  19     2463.52     2317.71     92.43 o 
   3  10  19     2457.61     2293.87     92.66 o 
   4  10  19       25.76       32.97     12.63 o 
   5  10  19       52.08       60.57     21.04 o 
   6  10  19      190.37      215.19     31.52 o 
   7  10  19      190.64      190.50     28.69 o 
   1  11  19      368.45      348.10     31.63 o 
   2  11  19     1139.34      961.71     51.49 o 
   3  11  19     2103.93     1869.24     80.44 o 
   4  11  19       48.37       71.98     16.05 o 
   5  11  19       30.78       33.25     13.82 o 
   6  11  19      892.09      995.48     48.44 o 
   0  12  19      198.68      167.20     34.09 o 
   1  12  19       14.70       36.40     16.77 o 
   2  12  19     2031.18     1800.85     78.96 o 
   3  12  19       20.37        0.00     23.71 o 
   4  12  19     1013.42      991.92     46.28 o 
   5  12  19      270.27      330.75     33.28 o 
   6  12  19      186.79      168.02     21.90 o 
   1  13  19      151.40      105.61     20.81 o 
   2  13  19     1069.01      987.23     55.81 o 
   3  13  19      763.87      676.50     43.95 o 
   4  13  19       53.46       27.50     15.21 o 
   5  13  19     1548.26     1386.63     59.58 o 
   0  14  19        2.88       11.47     15.55 o 
   1  14  19      448.85      439.40     29.81 o 
   2  14  19     1565.83     1520.89     64.33 o 
   3  14  19       68.53       21.95     14.61 o 
   4  14  19       83.84       63.48     18.78 o 
   5  14  19      341.99      339.50     28.54 o 
   1  15  19     1627.19     1326.06     55.18 o 
   2  15  19       49.22       46.86     15.22 o 
   3  15  19        2.13        0.63     20.08 o 
   4  15  19      511.26      609.27     43.70 o 
   0  16  19     4697.15     4502.81    254.67 o 
   1  16  19       72.89       55.58     16.82 o 
   2  16  19      149.17      128.08     20.28 o 
   3  16  19        5.75       15.42     14.92 o 
   1  17  19        1.10        5.80     15.80 o 
   0   0  20    10386.89     9978.83    582.45 o 
   1   0  20      999.95     1014.84     47.39 o 
   2   0  20      797.37      846.46     51.31 o 
   3   0  20     5708.05     5872.24    192.56 o 
   4   0  20     3601.67     3412.92    119.64 o 
   5   0  20     1557.91     1618.53     64.53 o 
   6   0  20     2488.04     2352.10     88.56 o 
   7   0  20      190.22      250.53     35.32 o 
   8   0  20        0.29        0.00     20.18 o 
   1   1  20     1214.61     1621.59     86.24 o 
   2   1  20       29.91       16.34      7.02 o 
   3   1  20     2503.64     2628.19     68.43 o 
   4   1  20      492.64      525.23     22.72 o 
   5   1  20     1110.63     1258.21     41.69 o 
   6   1  20     3421.88     3575.72     97.78 o 
   7   1  20      501.91      508.67     25.11 o 
   8   1  20      417.53      503.53     28.09 o 
   0   2  20      102.10      153.70     22.49 o 
   1   2  20     6374.08     6377.24    190.87 o 
   2   2  20       41.40       37.50      9.95 o 
   3   2  20      182.03      212.38     16.60 o 
   4   2  20      889.71     1089.99     37.87 o 
   5   2  20     1044.98     1079.20     38.18 o 
   6   2  20     2335.32     2279.47     78.15 o 
   7   2  20     1435.23     1454.25     57.28 o 
   8   2  20      903.43      963.77     42.21 o 
   1   3  20      111.42      170.20     49.49 o 
   2   3  20     6195.61     6378.97    177.76 o 
   3   3  20     4037.84     4228.06    107.79 o 
   4   3  20     3865.60     3825.78    104.94 o 
   5   3  20      477.64      462.44     26.88 o 
   6   3  20        0.10        1.27      9.69 o 
   7   3  20     1161.82     1191.69     47.06 o 
   8   3  20       65.51       37.06     15.90 o 
   0   4  20     1184.39     1228.91     60.08 o 
   1   4  20     3198.60     3087.20     87.35 o 
   2   4  20     4074.53     3961.91    109.26 o 
   3   4  20      140.33      117.72     12.89 o 
   4   4  20      754.89      809.61     34.04 o 
   5   4  20      633.87      621.53     29.99 o 
   6   4  20      197.26      201.60     18.34 o 
   7   4  20     1767.92     1975.11     67.99 o 
   8   4  20       31.67       26.56     14.51 o 
   1   5  20     5290.27     5284.17    157.70 o 
   2   5  20     1127.16     1170.32     47.13 o 
   3   5  20      820.08      770.36     36.53 o 
   4   5  20      184.77      202.03     16.91 o 
   5   5  20      282.53      250.44     19.39 o 
   6   5  20      231.09      289.89     22.36 o 
   7   5  20      112.77       79.10     15.37 o 
   0   6  20     2332.67     2359.28    130.56 o 
   1   6  20     4314.50     4085.82    125.79 o 
   2   6  20      898.84      928.78     40.36 o 
   3   6  20       56.89       39.50     12.85 o 
   4   6  20      649.57      697.95     32.04 o 
   5   6  20      900.03     1030.18     41.91 o 
   6   6  20     4339.62     4431.91    128.69 o 
   7   6  20      453.87      384.74     28.93 o 
   1   7  20     1163.45     1170.65     54.71 o 
   2   7  20      597.56      644.51     38.51 o 
   3   7  20      871.49      856.98     40.00 o 
   4   7  20        0.58        0.00      9.20 o 
   5   7  20     2498.57     2479.50     79.45 o 
   6   7  20       47.16       60.82     14.67 o 
   7   7  20      140.65      142.70     18.74 o 
   0   8  20     4627.71     4733.78    184.43 o 
   1   8  20     2544.83     2487.04     97.16 o 
   2   8  20     1213.56     1116.19     53.98 o 
   3   8  20      678.69      650.42     46.29 o 
   4   8  20      305.22      292.38     21.55 o 
   5   8  20      479.74      511.67     28.67 o 
   6   8  20        0.47        0.00     14.79 o 
   7   8  20       96.52       80.19     16.32 o 
   1   9  20      278.41      294.31     27.64 o 
   2   9  20      195.07      234.39     24.45 o 
   3   9  20      903.07      881.26     47.96 o 
   4   9  20        9.62       18.03     11.68 o 
   5   9  20      357.17      326.13     33.66 o 
   6   9  20       18.78       30.70     13.82 o 
   7   9  20     1212.65     1364.83     55.48 o 
   0  10  20     2266.14     2072.21     94.21 o 
   1  10  20        7.43       17.10     19.89 o 
   2  10  20        1.06       12.11     14.59 o 
   3  10  20      568.37      547.10     38.12 o 
   4  10  20     2059.74     2007.18     84.19 o 
   5  10  20     4161.31     4283.79    141.30 o 
   6  10  20      317.55      286.54     26.47 o 
   1  11  20       46.88       40.17     16.03 o 
   2  11  20       72.94       40.11     30.22 o 
   3  11  20      645.98      699.62     43.99 o 
   4  11  20      387.86      336.95     26.10 o 
   5  11  20     1806.98     1863.79     72.77 o 
   6  11  20       39.83       38.22     15.80 o 
   0  12  20     2081.04     2126.25     98.80 o 
   1  12  20     2198.55     1979.33     84.58 o 
   2  12  20       35.71       37.33     15.79 o 
   3  12  20       14.92        0.00     13.75 o 
   4  12  20        3.77        0.00     13.77 o 
   5  12  20     1504.04     1551.34     90.46 o 
   1  13  20      951.45      855.67     49.46 o 
   2  13  20     1981.72     1759.07     78.52 o 
   3  13  20     2053.17     2015.63    129.56 o 
   4  13  20     1374.23     1484.15     62.37 o 
   5  13  20       47.04       39.63     19.09 o 
   0  14  20        1.38        0.00     13.28 o 
   1  14  20      493.49      450.89     37.16 o 
   2  14  20      569.14      527.87     40.63 o 
   3  14  20        0.05        9.74     18.23 o 
   4  14  20      163.10      162.96     22.95 o 
   1  15  20      325.93      340.89     47.87 o 
   2  15  20      152.40      150.96     22.89 o 
   3  15  20        1.64        0.00     17.40 o 
   0  16  20       23.76        0.00     20.64 o 
   1  16  20       28.75       60.20     17.34 o 
   2  16  20      973.56      903.39     49.21 o 
   1   1  21        1.14       65.36     10.65 o 
   2   1  21     1634.85     1713.04     65.90 o 
   3   1  21      848.31      868.55     41.16 o 
   4   1  21     1726.72     1709.97     51.33 o 
   5   1  21      920.12      931.44     34.36 o 
   6   1  21      146.16      139.81     14.64 o 
   7   1  21      313.77      351.66     25.76 o 
   0   2  21     5377.60     5360.96    231.78 o 
   2   2  21      907.32      896.13     36.17 o 
   3   2  21      283.03      291.74     16.60 o 
   4   2  21      825.85      774.86     30.88 o 
   5   2  21        0.01        8.54      9.58 o 
   6   2  21      671.16      608.21     32.20 o 
   7   2  21       26.67        7.33     11.63 o 
   1   3  21      315.60      378.25     22.31 o 
   2   3  21     5120.91     5216.86    148.25 o 
   3   3  21       27.72       11.08      8.12 o 
   4   3  21      339.40      374.31     23.96 o 
   5   3  21     1402.30     1525.25     56.97 o 
   6   3  21       83.65       91.43     14.48 o 
   7   3  21      132.61      123.87     16.95 o 
   0   4  21      109.53      184.10     22.48 o 
   1   4  21     1332.62     1445.73     47.95 o 
   2   4  21      959.03     1020.89     42.71 o 
   3   4  21      972.21      964.88     35.96 o 
   4   4  21     2705.35     2775.97     84.98 o 
   5   4  21      866.21      851.11     36.66 o 
   6   4  21       75.96       69.00     13.95 o 
   7   4  21      296.06      297.18     31.04 o 
   1   5  21      377.34      374.48     35.57 o 
   2   5  21      730.98      814.76     37.98 o 
   3   5  21        6.02        8.80      8.69 o 
   4   5  21       66.61       73.67     12.86 o 
   5   5  21        6.47       13.71     10.66 o 
   6   5  21       63.26       77.64     14.92 o 
   7   5  21        3.02        0.40     11.30 o 
   0   6  21      846.39      768.59     61.75 o 
   1   6  21     2990.18     3180.41    117.78 o 
   2   6  21      696.48      658.68     33.76 o 
   3   6  21       49.40       57.06     14.13 o 
   4   6  21     2374.21     2515.34     79.59 o 
   5   6  21      185.93      168.51     20.51 o 
   6   6  21      683.15      788.64     37.20 o 
   7   6  21       29.88       15.83     18.01 o 
   1   7  21       30.41       21.35     12.50 o 
   2   7  21       85.12       92.21     18.96 o 
   3   7  21     1059.73      997.42     44.15 o 
   4   7  21     1258.18     1249.32     52.30 o 
   5   7  21       73.20       93.50     15.08 o 
   6   7  21      195.29      180.74     19.79 o 
   7   7  21        4.78       13.68     12.89 o 
   0   8  21      243.39      296.50     70.23 o 
   1   8  21       34.74       36.73     15.41 o 
   2   8  21      704.19      622.11     39.20 o 
   3   8  21      315.52      393.41     32.28 o 
   4   8  21      260.09      265.83     23.41 o 
   5   8  21      226.00      243.81     21.60 o 
   6   8  21       80.29       85.88     16.49 o 
   1   9  21      741.97      679.73     41.54 o 
   2   9  21      302.21      327.40     29.54 o 
   3   9  21     2300.91     2341.51     95.40 o 
   4   9  21     1019.71      977.27     45.50 o 
   5   9  21        0.00        0.00     10.74 o 
   6   9  21       45.91       53.18     16.01 o 
   0  10  21      626.83      614.01     59.31 o 
   1  10  21        9.92        8.78     13.90 o 
   2  10  21     1801.33     1578.76     79.60 o 
   3  10  21        6.94        2.06     25.24 o 
   4  10  21      330.40      310.83     25.53 o 
   5  10  21      290.51      270.61     33.96 o 
   6  10  21       55.14       56.80     16.08 o 
   1  11  21      969.57      957.21     52.81 o 
   2  11  21      554.10      505.99     37.65 o 
   3  11  21      195.05      194.24     34.04 o 
   4  11  21       13.47       20.46     13.80 o 
   5  11  21       42.73       48.93     15.68 o 
   0  12  21      394.06      358.47     48.40 o 
   1  12  21        0.14        0.00     13.11 o 
   2  12  21      159.66      129.47     22.81 o 
   3  12  21       42.30        8.54     16.84 o 
   4  12  21      341.00      341.90     27.76 o 
   5  12  21      158.40      127.67     21.04 o 
   1  13  21      985.01      909.22     69.26 o 
   2  13  21       12.30        0.00     15.68 o 
   3  13  21      494.16      531.41     57.76 o 
   4  13  21      152.06      149.96     20.73 o 
   0  14  21      687.68      649.65     65.41 o 
   1  14  21       25.20       24.19     17.65 o 
   2  14  21       22.05       12.15     18.10 o 
   3  14  21      886.25      839.75     51.94 o 
   1  15  21     3171.13     3034.22    121.72 o 
   2  15  21      226.87      258.64     30.85 o 
   0   0  22       20.64      116.60     29.15 o 
   1   0  22     1370.88     1229.97     69.36 o 
   2   0  22      119.58       68.18     17.73 o 
   3   0  22     2907.32     3015.35    106.82 o 
   4   0  22      395.59      359.09     35.91 o 
   5   0  22     1457.03     1361.81     59.04 o 
   6   0  22      776.34      884.90     43.89 o 
   7   0  22        3.23       19.41     18.94 o 
   1   1  22       52.44       94.12     16.06 o 
   2   1  22        2.52       39.66     11.86 o 
   3   1  22     4713.45     4785.61    132.98 o 
   4   1  22       37.82       17.27     11.00 o 
   5   1  22      604.72      611.71     27.88 o 
   6   1  22      258.00      254.17     21.36 o 
   7   1  22      144.52      167.81     19.54 o 
   1   2  22      311.14      386.29     20.95 o 
   2   2  22     1434.44     1540.27     48.53 o 
   3   2  22     1248.71     1151.28     38.10 o 
   4   2  22      208.00      274.99     18.50 o 
   5   2  22       98.19       87.19     14.49 o 
   6   2  22     1381.70     1350.29     53.42 o 
   7   2  22       34.38       25.43     14.02 o 
   1   3  22      489.72      449.11     24.07 o 
   3   3  22     4499.29     4469.16    125.83 o 
   4   3  22      124.56      126.05     15.89 o 
   5   3  22      100.08       84.47     13.97 o 
   6   3  22      933.74      937.14     40.49 o 
   7   3  22      144.13      137.60     18.15 o 
   0   4  22     3224.71     3017.84    123.90 o 
   1   4  22     1664.36     1719.67     55.81 o 
   2   4  22      780.32      840.39     38.58 o 
   3   4  22     4726.37     4708.29    125.19 o 
   4   4  22      707.70      780.64     34.67 o 
   5   4  22      154.43      129.49     16.07 o 
   6   4  22      983.48      977.80     43.50 o 
   7   4  22       23.78       21.54     12.76 o 
   1   5  22      329.70      343.54     24.52 o 
   2   5  22      806.04      890.77     40.71 o 
   3   5  22     3247.94     3280.71     91.68 o 
   4   5  22      232.22      223.48     18.22 o 
   5   5  22      161.97      142.42     19.28 o 
   6   5  22       19.05        3.12     11.08 o 
   7   5  22     1500.36     1630.12     60.39 o 
   0   6  22        0.56        0.00     17.14 o 
   1   6  22     1473.88     1390.78     63.39 o 
   2   6  22      119.69      141.89     20.33 o 
   3   6  22     1073.59     1040.61     45.51 o 
   4   6  22      474.80      517.15     28.43 o 
   5   6  22      600.97      613.70     31.77 o 
   6   6  22       35.12       52.47     14.53 o 
   1   7  22       23.34       60.25     17.06 o 
   2   7  22      451.42      475.66     34.84 o 
   3   7  22     1168.43     1149.26     56.81 o 
   4   7  22       28.50       18.65     11.23 o 
   5   7  22      557.30      595.84     31.64 o 
   6   7  22      555.58      543.66     41.84 o 
   0   8  22     1105.70     1018.17     76.01 o 
   1   8  22      156.09      121.68     20.53 o 
   2   8  22     1661.19     1650.38     73.75 o 
   3   8  22       89.67      103.02     20.40 o 
   4   8  22      275.46      314.91     25.05 o 
   5   8  22      330.60      313.60     26.29 o 
   6   8  22      148.06      155.47     20.73 o 
   1   9  22     1683.34     1689.05     74.56 o 
   2   9  22      376.06      327.04     30.84 o 
   3   9  22      173.24      132.03     22.82 o 
   4   9  22     1422.21     1398.43     99.50 o 
   5   9  22      403.22      483.50     32.27 o 
   6   9  22      738.97      784.83     42.26 o 
   0  10  22     5410.41     5526.60    276.71 o 
   1  10  22      613.73      694.45     44.26 o 
   2  10  22       16.35        0.00     16.06 o 
   3  10  22      295.18      296.23     29.39 o 
   4  10  22        7.75        0.53     10.74 o 
   5  10  22       20.63       11.76     13.30 o 
   1  11  22     2025.41     1989.88     86.33 o 
   2  11  22      275.00      269.07     29.54 o 
   3  11  22      301.36      314.39     31.17 o 
   4  11  22       14.62        0.00     11.96 o 
   5  11  22      346.83      360.64     29.58 o 
   0  12  22      379.07      381.74     51.68 o 
   1  12  22       15.08        0.00     27.16 o 
   2  12  22     1585.96     1551.88     73.64 o 
   3  12  22     2186.82     2232.46     94.91 o 
   4  12  22       83.08      101.21     18.74 o 
   1  13  22      986.72      958.43     55.10 o 
   2  13  22      875.08      870.26     52.95 o 
   3  13  22      537.75      578.95     83.77 o 
   0  14  22       74.56       41.98     27.00 o 
   1  14  22       39.14       27.89     25.24 o 
   2  14  22       12.17        0.00     18.74 o 
   1   1  23     5446.80     5548.34    170.86 o 
   2   1  23      287.23      282.89     27.36 o 
   3   1  23     4102.31     4123.33    117.19 o 
   4   1  23      700.90      803.63     36.81 o 
   5   1  23      397.71      354.98     21.38 o 
   6   1  23      308.64      404.74     46.07 o 
   7   1  23      378.56      509.27     31.18 o 
   0   2  23     1035.09     1100.47     65.60 o 
   1   2  23     2968.08     2895.96     90.35 o 
   2   2  23       23.22       49.11     13.37 o 
   3   2  23      264.72      283.14     19.36 o 
   4   2  23      338.90      458.64     27.07 o 
   5   2  23      416.78      392.48     39.02 o 
   6   2  23      557.62      506.90     31.20 o 
   7   2  23       32.64       55.40     15.29 o 
   1   3  23      881.23     1031.20     36.07 o 
   2   3  23      485.19      496.26     27.85 o 
   3   3  23      686.36      805.74     51.26 o 
   4   3  23      302.60      289.12     29.44 o 
   5   3  23     1724.68     1720.35     59.74 o 
   6   3  23      380.68      439.63     27.05 o 
   0   4  23      297.40      299.46     68.90 o 
   1   4  23      591.27      678.80     31.05 o 
   2   4  23     2767.10     2886.70     96.12 o 
   3   4  23      165.54      133.78     20.16 o 
   4   4  23        0.75        0.00      9.64 o 
   5   4  23      147.54      150.92     17.49 o 
   6   4  23      739.44      877.66     39.67 o 
   1   5  23      285.52      347.08     29.36 o 
   2   5  23       33.61       14.72     11.50 o 
   3   5  23      424.57      443.73     24.15 o 
   4   5  23        1.86        4.73     10.71 o 
   5   5  23      715.52      751.72     37.74 o 
   6   5  23       21.35       20.04     13.22 o 
   0   6  23     3538.06     3636.07    190.55 o 
   1   6  23     1891.51     1994.66     83.69 o 
   2   6  23       81.65       56.45     16.55 o 
   3   6  23       13.56       18.62     12.79 o 
   4   6  23        0.40        1.29      9.85 o 
   5   6  23      535.83      532.88     29.86 o 
   6   6  23      829.89      814.26     38.90 o 
   1   7  23       26.46       48.11     16.50 o 
   2   7  23      339.52      336.74     30.85 o 
   3   7  23      759.03      702.98     43.90 o 
   4   7  23      365.73      374.50     27.06 o 
   5   7  23       86.92       62.61     14.60 o 
   6   7  23      510.18      606.42     33.63 o 
   0   8  23      386.83      355.70     44.54 o 
   1   8  23      990.59      945.11     51.81 o 
   2   8  23      497.28      473.97     36.71 o 
   3   8  23     1378.50     1329.70     64.34 o 
   4   8  23        0.11        5.52     11.81 o 
   5   8  23      213.50      205.22     22.47 o 
   1   9  23      421.64      461.99     36.20 o 
   2   9  23      151.58      156.63     23.23 o 
   3   9  23      107.73      132.33     25.58 o 
   4   9  23      183.53      198.19     22.08 o 
   5   9  23       82.04       84.37     18.14 o 
   0  10  23      196.20      215.89     38.87 o 
   1  10  23      673.61      656.21     42.91 o 
   2  10  23       61.33       32.71     19.39 o 
   3  10  23      109.21       82.26     34.42 o 
   4  10  23        3.62        3.36     12.56 o 
   5  10  23       28.38       18.96     14.22 o 
   1  11  23      603.85      574.14     40.84 o 
   2  11  23      300.64      271.05     31.53 o 
   3  11  23       30.24       19.46     16.76 o 
   4  11  23        2.94        0.00     11.45 o 
   0  12  23        0.14        6.18     23.70 o 
   1  12  23      603.59      593.29     45.52 o 
   2  12  23      354.58      295.09     32.17 o 
   3  12  23     1160.25     1268.80     65.80 o 
   1  13  23       46.88       39.83     19.84 o 
   2  13  23       16.16        0.00     20.87 o 
   0  14  23        1.18        0.00     24.85 o 
   1  14  23      183.84      194.59     29.27 o 
   0   0  24     5243.06     5127.65    321.14 o 
   1   0  24        5.16       29.43     19.87 o 
   2   0  24      351.67      330.56     27.93 o 
   3   0  24     1562.90     1513.03     88.81 o 
   4   0  24     2729.09     2851.35    144.53 o 
   5   0  24      647.39      633.43     49.67 o 
   6   0  24        5.77        0.00     29.15 o 
   2   1  24     2386.74     2313.58     76.21 o 
   3   1  24      154.39      172.25     37.10 o 
   4   1  24     2398.01     2417.12     81.38 o 
   5   1  24       76.94       65.18     18.28 o 
   6   1  24     2485.75     2827.46    125.82 o 
   0   2  24      236.23      300.40     35.78 o 
   1   2  24      301.42      455.41     29.48 o 
   2   2  24     6611.41     6603.51    187.06 o 
   3   2  24       12.85        0.00      9.30 o 
   4   2  24      373.23      356.59     24.51 o 
   5   2  24       65.31       82.60     15.05 o 
   6   2  24       16.92       20.41     13.27 o 
   1   3  24        3.35       65.77     12.70 o 
   2   3  24     1009.42      996.02     44.47 o 
   3   3  24        4.65       23.13     10.70 o 
   4   3  24     1123.51     1205.78     46.74 o 
   5   3  24       20.84       16.67     11.00 o 
   6   3  24      558.94      763.48     38.71 o 
   0   4  24      722.69      698.66     59.75 o 
   1   4  24      100.01      134.88     18.46 o 
   2   4  24     7299.61     7073.89    209.13 o 
   3   4  24        0.72        0.00      9.89 o 
   4   4  24     1430.49     1556.54     55.78 o 
   5   4  24      152.66      126.28     16.94 o 
   6   4  24      367.67      310.06     25.44 o 
   1   5  24      387.82      401.63     27.94 o 
   2   5  24      123.50       77.86     18.05 o 
   3   5  24      631.60      584.34     28.99 o 
   4   5  24        7.73       31.70     12.21 o 
   5   5  24      160.24      153.42     18.22 o 
   6   5  24      862.49      971.45     43.75 o 
   0   6  24      146.66      204.08     36.11 o 
   1   6  24      229.86      291.69     24.56 o 
   2   6  24        0.00       15.02     13.78 o 
   3   6  24       88.79       99.55     16.18 o 
   4   6  24      579.91      627.96     32.08 o 
   5   6  24       58.90       70.26     15.33 o 
   1   7  24      463.82      464.06     31.34 o 
   2   7  24     1166.75     1238.12     60.95 o 
   3   7  24        5.43        0.00     18.96 o 
   4   7  24       34.14       32.95     14.54 o 
   5   7  24      160.84      176.58     21.82 o 
   0   8  24     1490.55     1607.20    105.65 o 
   1   8  24     1023.16     1107.47     57.84 o 
   2   8  24     2326.37     2398.32     98.55 o 
   3   8  24       14.69        0.00     14.33 o 
   4   8  24       88.38       71.03     16.50 o 
   5   8  24       71.54      115.79     19.22 o 
   1   9  24     1225.04     1270.13     63.79 o 
   2   9  24      214.55      193.25     26.12 o 
   3   9  24       14.29        9.69     20.92 o 
   4   9  24      294.02      321.94     33.66 o 
   0  10  24      154.24      136.15     35.71 o 
   1  10  24        8.43        0.00     14.34 o 
   2  10  24     1026.77     1032.06     57.36 o 
   3  10  24     1188.97     1238.96     64.55 o 
   4  10  24        0.93       24.67     14.74 o 
   1  11  24      124.62       94.04     22.48 o 
   2  11  24       16.24        0.90     16.12 o 
   3  11  24      589.62      557.34     52.63 o 
   0  12  24      791.07      815.65     74.52 o 
   1  12  24     1183.29     1157.26     82.71 o 
   2  12  24       39.20       23.82     19.52 o 
   1   1  25      363.03      464.81     31.75 o 
   2   1  25     1092.29     1287.15     47.22 o 
   3   1  25     1625.89     1740.15     78.31 o 
   4   1  25       17.74        6.58     14.78 o 
   5   1  25      150.21      167.00     24.37 o 
   0   2  25      937.41     1033.42    107.38 o 
   1   2  25     1301.16     1439.57     59.37 o 
   2   2  25     2405.70     2985.63     99.69 o 
   3   2  25      560.12      610.39     32.27 o 
   4   2  25     1979.24     2020.43     71.94 o 
   5   2  25      627.18      742.23     37.47 o 
   1   3  25      153.09      126.20     18.80 o 
   2   3  25      910.60     1018.76     46.23 o 
   3   3  25     1157.36     1165.63     45.12 o 
   4   3  25     1187.94     1277.06     48.68 o 
   5   3  25      244.13      244.41     21.89 o 
   0   4  25     3880.41     3898.67    203.29 o 
   1   4  25      219.00      232.59     26.78 o 
   2   4  25        0.00      103.35     47.70 o 
   3   4  25       32.22       33.46     12.33 o 
   4   4  25       58.69       50.44     15.89 o 
   5   4  25        1.65        8.86     11.90 o 
   1   5  25     7534.82     8001.62    270.24 o 
   2   5  25        0.00        0.00     14.13 o 
   3   5  25        2.89       21.57     11.65 o 
   4   5  25      680.55      705.52     34.44 o 
   5   5  25      680.27      773.59     37.70 o 
   0   6  25      950.21      945.36     74.41 o 
   1   6  25      551.03      545.64     40.30 o 
   2   6  25     1494.91     1659.64     74.94 o 
   3   6  25      198.69      208.09     22.34 o 
   4   6  25      650.16      700.33     39.11 o 
   5   6  25      290.82      272.56     32.13 o 
   1   7  25      216.63      236.51     31.73 o 
   2   7  25     1158.21     1045.50     56.21 o 
   3   7  25     1563.91     1659.64     66.25 o 
   4   7  25     2996.18     3236.95    112.59 o 
   0   8  25        4.01        0.00     18.71 o 
   1   8  25      542.33      622.11     37.44 o 
   2   8  25        6.97       16.64     15.80 o 
   3   8  25      842.66      925.40     58.49 o 
   4   8  25      555.38      544.94     34.78 o 
   1   9  25      415.81      403.99     31.02 o 
   2   9  25     1544.09     1567.28     74.36 o 
   3   9  25        1.82        0.00     15.54 o 
   0  10  25     1354.31     1415.76    193.51 o 
   1  10  25      172.66      145.77     22.11 o 
   2  10  25      688.11      789.17     49.84 o 
   3  10  25      839.42     1052.55     64.77 o 
   1  11  25      908.07      970.65     49.12 o 
   2  11  25      370.64      302.39     33.53 o 
   0   0  26     7057.27     8002.59    483.24 o 
   1   0  26       27.70       17.99     17.73 o 
   2   0  26     2260.66     2505.98    126.55 o 
   3   0  26       21.91        0.00     34.45 o 
   4   0  26     2334.29     2402.69    122.71 o 
   5   0  26        0.25        0.00     26.50 o 
   1   1  26       10.48       58.30     14.57 o 
   2   1  26     1304.27     1532.17     57.73 o 
   3   1  26       36.38       62.68     21.00 o 
   4   1  26       70.88       99.69     21.69 o 
   5   1  26      695.31      708.00     73.63 o 
   0   2  26     2529.49     2793.44    120.53 o 
   1   2  26       19.66      132.54     17.23 o 
   2   2  26      980.32     1225.18     49.57 o 
   3   2  26      727.86      708.90     45.06 o 
   4   2  26      162.92      199.17     25.92 o 
   5   2  26      161.21      189.17     27.27 o 
   1   3  26       45.66       59.87     15.68 o 
   2   3  26       90.17      147.11     17.77 o 
   3   3  26      249.33      292.19     21.85 o 
   4   3  26      109.66      146.94     17.75 o 
   5   3  26        8.04        0.00     11.18 o 
   0   4  26      809.06     1103.86    188.18 o 
   1   4  26       85.44       75.81     20.57 o 
   2   4  26        0.14       23.90     13.72 o 
   3   4  26      206.44      198.32     19.37 o 
   4   4  26       59.73       44.17     14.06 o 
   1   5  26      873.64     1317.30     81.10 o 
   2   5  26      702.68      787.14     47.88 o 
   3   5  26      205.22      208.26     21.77 o 
   4   5  26       66.74       44.63     15.41 o 
   0   6  26     1879.33     1949.19    122.24 o 
   1   6  26       13.83       37.33     17.78 o 
   2   6  26     1290.84     1412.25     68.66 o 
   3   6  26       59.44      102.29     20.65 o 
   4   6  26      518.96      629.34     44.35 o 
   1   7  26     1070.19     1198.45     63.14 o 
   2   7  26      989.46      932.73     54.40 o 
   3   7  26       67.88       53.96     18.36 o 
   0   8  26       34.09       51.60     27.92 o 
   1   8  26      559.05      636.90     51.50 o 
   2   8  26       28.12       33.47     17.16 o 
   3   8  26       11.23        0.00     12.43 o 
   1   9  26      741.97      879.92     53.91 o 
   2   9  26      760.58      754.88     49.33 o 
   0  10  26        2.09        0.00     27.61 o 
   1  10  26     1493.38     1557.85     76.87 o 
   1   1  27      325.05      384.57     38.40 o 
   2   1  27        0.02      108.61     17.11 o 
   3   1  27      214.94      209.10     26.82 o 
   4   1  27       69.56       92.72     22.54 o 
   0   2  27      544.13      873.02    100.94 o 
   1   2  27      365.09      350.78     28.27 o 
   2   2  27      127.77      185.89     24.05 o 
   3   2  27      579.31      710.45     46.35 o 
   4   2  27      188.37      209.80     31.13 o 
   1   3  27      621.86      682.09     45.04 o 
   2   3  27      523.71      569.09     35.77 o 
   3   3  27      106.82      140.71     17.19 o 
   4   3  27       84.21       94.09     20.24 o 
   0   4  27     1304.58     1289.55     92.92 o 
   1   4  27      600.67      609.02     43.30 o 
   2   4  27       19.06       22.71     14.96 o 
   3   4  27      188.35      193.51     21.19 o 
   1   5  27      257.65      296.19     35.57 o 
   2   5  27       29.03       47.74     18.55 o 
   3   5  27       25.52        4.46     13.14 o 
   0   6  27      642.06      688.79     67.16 o 
   1   6  27      113.79      117.39     24.33 o 
   2   6  27       11.75        9.19     15.41 o 
   3   6  27      211.64      143.28     21.26 o 
   1   7  27       68.11      125.95     50.87 o 
   2   7  27       21.43       23.67     18.21 o 
   0   8  27      228.90      281.08     47.54 o 
   1   8  27       46.17       38.87     20.39 o 
   0   0  28     2543.69     3070.64    212.13 o 
   1   0  28      103.38      139.24     29.98 o 
   2   0  28     1272.94     1363.84     73.65 o 
   3   0  28      583.55      651.97     82.16 o 
   1   1  28      232.44      271.34     24.17 o 
   2   1  28     1384.24     1430.94     64.93 o 
   3   1  28      119.22      123.22     21.00 o 
   0   2  28        0.19        0.00     21.00 o 
   1   2  28      585.17      664.79     38.78 o 
   2   2  28      182.90      254.65     28.64 o 
   3   2  28      302.97      365.24     32.48 o 
   1   3  28        5.69       41.00     19.32 o 
   2   3  28       26.15       42.61     18.99 o 
   0   4  28      933.75      991.77     79.91 o 
   1   4  28       28.66       44.78     18.96 o 
   2   4  28     1063.04     1075.77     59.73 o 
   1   5  28      182.27      172.40     27.34 o 
   2   5  28       59.27       91.61     26.34 o 
   0   6  28       70.81      117.59     34.08 o 
   1   6  28      183.26      233.82     30.76 o 
   1   1  29        0.92       15.22     16.16 o 
   0   2  29       76.93      111.09     33.71 o 
   1   2  29       32.06       90.49     22.66 o 
                                                 
